# Supplementary material for: Symbiosis islands of Loteae-nodulating Mesorhizobium comprise three radiating lineages with concordant nod gene complements and nodulation host-range groupings
Source: Microb Genom. 2020 Aug 26;6(9):mgen000426. doi: 10.1099/mgen.0.000426 (PMC7643969; doi:10.1099/mgen.0.000426)
Supplement: Supplementary material 2 [file mgen-6-426-s002.xlsx]

## Sheet: COGKey
INFORMATION STORAGE AND PROCESSING
[J] Translation, ribosomal structure and biogenesis
[A] RNA processing and modification
[K] Transcription
[L] Replication, recombination and repair
[B] Chromatin structure and dynamics
CELLULAR PROCESSES AND SIGNALING
[D] Cell cycle control, cell division, chromosome partitioning
[Y] Nuclear structure
[V] Defense mechanisms
[T] Signal transduction mechanisms
[M] Cell wall/membrane/envelope biogenesis
[N] Cell motility
[Z] Cytoskeleton
[W] Extracellular structures
[U] Intracellular trafficking, secretion, and vesicular transport
[O] Posttranslational modification, protein turnover, chaperones
METABOLISM
[C] Energy production and conversion
[G] Carbohydrate transport and metabolism
[E] Amino acid transport and metabolism
[F] Nucleotide transport and metabolism
[H] Coenzyme transport and metabolism
[I] Lipid transport and metabolism
[P] Inorganic ion transport and metabolism
[Q] Secondary metabolites biosynthesis, transport and catabolism
POORLY CHARACTERIZED
[R] General function prediction only
[S] Function unknown

## Sheet: Table S1
Supplementary Table 1. GII ICESym unique genes
prokka locus	NCBI mln locus	NCBI NZP2037 locus	Length (AA)	NCBI Annotations	KEGG KO	COG	GII Unique / Divergent
NZP2037ICESym_00045	mln462	A9174_RS30825	294	VirB6 type IV secretion protein		U	Divergent
NZP2037ICESym_00046	mln461	A9174_RS30830	226	VirB5 type IV secretion protein		U	Divergent
NZP2037ICESym_00054	-	-	92	prokka unique predicted CDS		NA	-
NZP2037ICESym_00097	mln418	A9174_RS31070	101	putative RNA polymerase sigma-54 factor / hypothetical protein	K03092	K	Divergent
NZP2037ICESym_00099	-	-	45	prokka unique predicted CDS		NA	-
NZP2037ICESym_00101	mln414	A9174_RS31090	376	nodulation protein NolL / acetyltransferase		Q	Divergent
NZP2037ICESym_00118	mln399	A9174_RS31155	404	putative glycosyltransferase		G	Unique
NZP2037ICESym_00120	-	-	66	prokka unique predicted CDS		NA	-
NZP2037ICESym_00130	mln391	A9174_RS31195	176	conserved hypothetical protein		S	Divergent; Truncated by IS6 Insertion
NZP2037ICESym_00132	-	-	52	prokka unique predicted CDS		NA	-
NZP2037ICESym_00133	mln389	A9174_RS31205	393	HlyD family type I secretion periplasmic adaptor subunit		U	Unique
NZP2037ICESym_00134	mln388	A9174_RS31205	718	putative bacteriocin ABC transporter / peptidase C39 / peptidase domain-containing ABC transporter		V	Unique
NZP2037ICESym_00147	-	-	42	prokka unique predicted CDS		NA	-
NZP2037ICESym_00150	-	-	55	prokka unique predicted CDS		NA	-
NZP2037ICESym_00183	mln344	A9174_RS31405	740	conserved hypothetical protein / tetratricopeptide repeat protein		S	Unique
NZP2037ICESym_00190	mln336	A9174_RS31435	76	RNA binding protein / hypothetical protein		S	Unique
NZP2037ICESym_00191	mln335	A9174_RS31440	359	putative appr-1-p processing domain protein / hypothetical protein		S	Unique
NZP2037ICESym_00192	mln334	-	146	conserved hypothetical protein		S	-
NZP2037ICESym_00193	mln332	A9174_RS31450	345	IS110 family transposase		L	Unique
NZP2037ICESym_00199	-	-	150	prokka unique predicted CDS		NA	-
NZP2037ICESym_00200	mln327	A9174_RS31480	322	omptin family outer membrane protease		M	Unique
NZP2037ICESym_00226	mln303	A9174_RS31595	69	conserved hypothetical protein		S	Unique
NZP2037ICESym_00228	-	-	35	prokka unique predicted CDS		NA	-
NZP2037ICESym_00236	mln295	A9174_RS31635	512	NAD-dependent succinate-semialdehyde dehydrogenase gabD	K00135	C	Unique
NZP2037ICESym_00239	-	-	188	prokka unique predicted CDS		NA	-
NZP2037ICESym_00399	mln148	A9174_RS32330	63	truncated membrane protein / hypothetical protein	K07168	T	Unique
NZP2037ICESym_00400	mln147	A9174_RS32335	102	truncated membrane protein / hypothetical protein		T	Unique
NZP2037ICESym_00401	mln146	A9174_RS37075	143	putative transposase		L	Unique
NZP2037ICESym_00402	mln145	A9174_RS37080	256	hemolysin-type calcium-binding protein / hypothetical protein		S	Unique
NZP2037ICESym_00404	mln144	-	119	truncated type I secretion system ATPase	K06148 / K16299	U	Unique
NZP2037ICESym_00405	-	-	35	fragmented type I secretion system permease / ATPase		NA	-
NZP2037ICESym_00411	-	A9174_RS32385	77	hypothetical protein		S	Diverent
NZP2037ICESym_00432	mln123	A9174_RS32470	298	conserved hypothetical protein / AbiH pfam14253		S	Unique
NZP2037ICESym_00433	mln122	A9174_RS32475	135	conserved hypothetical protein		S	Unique
NZP2037ICESym_00435	mln120	A9174_RS32480	318	hypothetical protein / pfam04471 restriction endonuclease catalytic residues		S	Unique
NZP2037ICESym_00436	mln119	A9174_RS32485	421	three-Cys-motif partner protein TcmP / AdoMet-Mtase (SAM dependent methyltransferase)		S	Unique
NZP2037ICESym_00437	mln118	A9174_RS32490	262	DUF5131 family protein		S	Unique
NZP2037ICESym_00477	-	-	88	prokka unique predicted CDS		NA	-
NZP2037ICESym_00482	mln077	A9174_RS32715	455	C4-dicarboxylate transport system regulatory protein / sigma-54-dependent Fis family transcriptional regulator (dctD)		T	Divergent
NZP2037ICESym_00483	mln076	A9174_RS32720	222	truncated dicarboxylate sensor protein / Pseudo Gene Framshifted		T	Divergent
NZP2037ICESym_00489	-	A9174_32745	170	hypothetical protein		S	-
NZP2037ICESym_00491	mln071	-	94	conserved hypothetical protein		S	-
NZP2037ICESym_00500	mln063	A9174_RS32780	379	8-amino-7-oxononanoate synthase BioF		H	Divergent
NZP2037ICESym_00505	-	-	36	prokka unique predicted CDS		NA	-
NZP2037ICESym_00513	-	A9174_RS32830	69	hypothetical protein		S	Unique
NZP2037ICESym_00514	-	A9174_RS32835	140	conjugation factor synthase / conjugal transfer protein TraI / pseudo gene missing start codon	K13060	Q	Unique
NZP2037ICESym_00515	-	-	86	prokka unique predicted CDS		NA	-
NZP2037ICESym_00516	mln053	A9174_RS32840	149	truncated HlyD family efflux transporter periplasmic adaptor subunit	K02022	U	Unique
NZP2037ICESym_00517	mln052	-	118	truncated type I secretion system permease / ATPase	K06148 / K16299	U	Unique
NZP2037ICESym_00520	mln050	A9174_RS32855	63	conserved hypothetical protein		S	Unique
NZP2037ICESym_00523	mln047	-	69	hemolysin-type calcium-binding protein fragment (degenerate nonapeptide domain only)		S	Unique
NZP2037ICESym_00524	-	-	99	prokka unique predicted CDS		NA	-
NZP2037ICESym_00525	mln045	-	107	truncated integrase		L	Unique
NZP2037ICESym_00537	mln033	-	66	truncated integrase		L	Unique
NZP2037ICESym_00538	-	A9174_RS32925	171	IS110 family transposase		L	Unique
NZP2037ICESym_00539	mln032	-	109	truncated integrase		L	Unique
NZP2037ICESym_00540	mln031	A9174_RS32935	208	putative hemolysin-type calcium-binding protein		S	Unique
NZP2037ICESym_00541	mln030	A9174_RS32940	437	HlyD family type I secretion periplasmic adaptor subunit	K02022 / K12540 / K16300	U	Unique
NZP2037ICESym_00542	mln029	A9174_RS32945	609	type I secretion system permease / ATPase	K06148	U	Unique
NZP2037ICESym_00544	mln028	A9174_RS32950	319	calcium-binding protein NodO		S	Unique
NZP2037ICESym_00547	-	-	56	prokka unique predicted CDS		NA	-
NZP2037ICESym_00548	mln026	-	203	putative integrase		S	-
NZP2037ICESym_00549	mln025	-	144	putative transposase		L	-
NZP2037ICESym_00550	mln024	-	386	putative transposase		L	-
NZP2037ICESym_00551	-	-	81	prokka unique predicted CDS		NA	-
NZP2037ICESym_00565	mln010	A9174_RS33040	70	cold-shock protein CspA	K03704	K	Unique; Divergent Seq and Location in MAFF303099
NZP2037ICESym_00568	mln008	A9174_RS37190	127	putative transposase		L	Unique
NZP2037ICESym_00571	-	-	63	prokka unique predicted CDS		NA	-
NZP2037ICESym_00572	mln007	A9174_RS33060	88	truncated outer membrane protein		T	Unique
NZP2037ICESym_00573	mln006	A9174_RS33065	556	nodulation protein NodU / carbamoyltransferase	K00612	Q	Unique

## Sheet: Table S2
Supplementary Table 2. HMM-identified nod boxes
Proximal_CDS	Locus	nod.box.fasta	strand	e.value	score	bias	Aligment.Term	100.bp.window.for.BLASTn
nodM	MAFF303099_06212	CATCCATGGCGTGGATGATGGCTATCCCAACAATCAATTTTACCGAA	-	1.1e-11	47.1	0.5	>MAFF303099_06212_nodM	cccgcattggactgagatttagttcatccatggcgtggatgatggctatcccaacaatcaattttaccgaactgactggattccattagaagactctaac
ttsI	MAFF303099_06263	AATCCAGGATGTGGATTGCTTACATCCGAACAATCGATTTGCTCAAG	-	0.015	17.9	0.4	>MAFF303099_06263_ttsI	gatctggggggtgaatatgcggacaatccaggatgtggattgcttacatccgaacaatcgatttgctcaagtcgcttgtcgaaagctaacccctacgggt
nolL	MAFF303099_06382	TATCCATAGCGTGGATGCTCGCGATCTAAACAATCGATTTTACCAAA	-	3.8e-14	55	1.2	>MAFF303099_06382_nolL	cccttgaagcgcatggctttcacttatccatagcgtggatgctcgcgatctaaacaatcgattttaccaaacttccagggcgctgcatagatgaccgcac
nodB	MAFF303099_06388	TATCCGCAACGTGGATGCTTGTCATCGAAACAATCGATTTTGCCGAT	-	3.1e-12	48.9	0.3	>MAFF303099_06388_nodB	gcgatccaagcctttgtctcatctatccgcaacgtggatgcttgtcatcgaaacaatcgattttgccgattgtacagaacgtcccataggaagaattcaa
nodA	MAFF303099_06396	CATCCATAGCGTGGATGCTCGCGATCTAAACAATCAATTTTACCAAT	-	4.4e-14	54.8	1.9	>MAFF303099_06396_nodA	ggctttgaaaggcatggttttaacatccatagcgtggatgctcgcgatctaaacaatcaattttaccaatccgggagggccgttcatagacccatgacat
nodS	MAFF303099_06397	TGTTCACTGCGTGGATGGTTGTCATCCAAACAATCAATTTTGCCAAT	-	1.2e-11	47	1.2	>MAFF303099_06397_nodS	cacgcccaattccgccttcgatgtgttcactgcgtggatggttgtcatccaaacaatcaattttgccaatcctgcggacccaattaggagcgtgaccgaa
oafA	MAFF303099_06412	TATCCATCCCATGGATGCATTATATCCAAACAATCAAGTTCACCCAT	-	3.6e-06	29.5	4.7	>MAFF303099_06412_oafA	ggctgtcgccggtgggcatggccccatatccatcccatggatgcattatatccaaacaatcaagttcacccatccgtcatgatgctgcatagcgcaggaa
DAO	MAFF303099_06607	CATTCATACGTAGAGGGGGCTCCATCGAAATAATCGATCTTACGAAG	-	0.0015	21.1	0.8	>MAFF303099_06607_DAO	ttcaaagctctactgtgacgcctgcattcatacgtagagggggctccatcgaaataatcgatcttacgaagagtaacgaacatgaaaagcattgctcggg
nodZ	MAFF303099_06667	CATCCATGGCGTGGATGCGTTTCATCGAAACAGACGATTTTACCGAT	-	1.2e-12	50.2	0.1	>MAFF303099_06667_nodZ	gctctggaacccatgtcgctagccatccatggcgtggatgcgtttcatcgaaacagacgattttaccgatgttacggcacgaggcatagaaagaattcaa
noeK	MAFF303099_06703	TATCCATGCCATGGATGCGTTCCATCCAAACAACCAAGTTTACGGAC	-	7.6e-10	41.2	1.4	>MAFF303099_06703_noeK	ctgatcgagacggctttctagccctatccatgccatggatgcgttccatccaaacaaccaagtttacggacctgtcatgatgctgcatagcgaaataccg
nodM	Mj700743_06248	CATCCATGGCGTGGATGGTGGCTATCCCAACAATCAATTTTACCGAA	-	4e-12	48.5	0.2	>Mj700743_06248_nodM	cccgcattggactgaggtttagttcatccatggcgtggatggtggctatcccaacaatcaattttaccgaacttactggattccattagaagactctaac
virA	Mj700743_06256	CATCCATTGTTCGGATGCGTGCGATCCAAACAATCAATTTGTTCAAT	+	3.9e-10	42.1	1.4	>Mj700743_06256_virA	tctaacgaaaaccgccgctgcatttagctgcatccattgttcggatgcgtgcgatccaaacaatcaatttgttcaatcagcttcttgaaagctaaccctt
nolL	Mj700743_06312	TATCCATAGCGTGAATGTTCGCGATCTAAACAATCGATTTTACCAAA	-	1.5e-12	49.9	2.3	>Mj700743_06312_nolL	ctttgaagcgcattgcctttcacttatccatagcgtgaatgttcgcgatctaaacaatcgattttaccaaactttcaacgccctgcatagatgaccgcac
nodB	Mj700743_06323	TATCCGCAAGGTGGATGCTTGTCATCGAAACAATCGATTTTGCCGAT	-	2.5e-11	46	0.3	>Mj700743_06323_nodB	cagatcaaagcctttgtctcatctatccgcaaggtggatgcttgtcatcgaaacaatcgattttgccgattggacacagcgtcgtattgagaattcaagg
nodA	Mj700743_06331	CATCCACAGCGTGGATGCTCGCGATCTAAACAATCAATTTTACCAAT	-	1.1e-13	53.5	1.9	>Mj700743_06331_nodA	tccagatcaacgcatggttttaacatccacagcgtggatgctcgcgatctaaacaatcaattttaccaatccgggcgggtcgttcattaaccgcccacct
nodS	Mj700743_06332	TGCTTGGGGCGTGGATGGCTGTCATCCAAACAATCAATTTTGCCAAT	-	1.9e-09	39.9	0.2	>Mj700743_06332_nodS	cacgcccaattccgccttcgatgtgcttggggcgtggatggctgtcatccaaacaatcaattttgccaatcctgccggccctaataggagggtgaccgaa
ompT	Mj700743_06390	TATCCATAGCGTGGATGCTCCGATCTAAACAATCAATTTTGCCAAA	-	5e-12	48.2	1.8	>Mj700743_06390_ompT	gccattggaaatgcacggttttagctatccatagcgtggatgctccgatctaaacaatcaattttgccaaacgtccagggcgctgcatagacgaccgcac
ompT2	Mj700743_06391	TATCCATAGCGTGGATGCTCCGATCTAAACAATCAATTTTGCCAAA	-	5e-12	48.2	1.8	>Mj700743_06391_ompT2	gccattggaaacgcacggtttttgctatccatagcgtggatgctccgatctaaacaatcaattttgccaaacgtccatggcgctgcatagacgatcgctc
ompT3	Mj700743_06407	TATCCATAGCGTGGATGCTCCGATCTAAACAATCAATTTTGCCAAA	-	5e-12	48.2	1.8	>Mj700743_06407_ompT3	gccattggaaacgcacggtttttgctatccatagcgtggatgctccgatctaaacaatcaattttgccaaacgtccagggcgctgcatagacgaccgcac
mln145	Mj700743_06581	CATCCATGGCGCGGATGGATGCAATCAGGAAATCAATTTTACCACT	+	0.00042	22.8	0.5	>Mj700743_06581_mln145	caagttgacagtacgcattccgctatagctcatccatggcgcggatggatgcaatcaggaaatcaattttaccactcttccggaatgctgcatttggggc
orphan	Mj700743_06595	CATTCATTCGTAGATGGGCTCCATCGAAATAATCGATTTTACGAAG	-	1.4e-08	37.2	1.6	>Mj700743_06595_orphan	tgttcaaagctctactgtgaccctgcattcattcgtagatgggctccatcgaaataatcgattttacgaagagtaacgaactgaaaagcattgctcggga
nodZ	Mj700743_06650	TATCCATAGCGTGGATGCTCGCGATCTAAACAATCAATTTTACCAAT	-	4e-14	54.9	2	>Mj700743_06650_nodZ	cgacgccctctgcgagaggcacttatccatagcgtggatgctcgcgatctaaacaatcaattttaccaatccgggcgtgtcgttcatagatcgccacgtg
nodA2	Mj700743_06672	TATTCATAGCGTGGATGCATTCATCGAAACAAACGATTTTGCCAAT	-	2.1e-11	46.2	1.9	>Mj700743_06672_nodA2	gctctttgagcgcctggcttttcctattcatagcgtggatgcattcatcgaaacaaacgattttgccaattctgcagaacggcatagcaagatcaaggat
nodF1.1	Mj700743_06675	TATCCACAGCGTGGATGCGTCTTATCGAAACAAATAATTTTATCAAT	-	6.8e-11	44.6	3	>Mj700743_06675_nodF1.1	gctgcgtcattgaaacgtatccctatccacagcgtggatgcgtcttatcgaaacaaataattttatcaatcttccggaatgtcgcattgacgacagcacc
nodF1.2	Mj700743_06675	TATCCATGGTATGGATGCGCTCATCGAAACAAACTATTTGATCAAC	-	6.3e-09	38.3	1.6	>Mj700743_06675_nodF1.2	cgggctgggcgcggtccgcatcgactatccatggtatggatgcgctcatcgaaacaaactatttgatcaaccttccgggatctcgcattgacaagagccc
noeK	Mj700743_06692	TATCCATGCCATGGATGCATTCCATCCAAACAACCAAGTTTACGGAT	-	1.6e-09	40.1	2	>Mj700743_06692_noeK	tgatcgagacggccttctagacctatccatgccatggatgcattccatccaaacaaccaagtttacggatctgtcatgatgctgcatagcgaaataccgg
nodO	Mj700743_06701	CATCCATTTCGTAAATGTTTCTATCGAACAAATCGATTTCCCCAGT	-	1.7e-05	27.3	4.3	>Mj700743_06701_nodO	ggcagaaggacgaagccgatgccacacatccatttcgtaaatgtttctatcgaacaaatcgatttccccagttgtctggtgagggatagcaaggtgtcag
nodU	Mj700743_06724	TATCCACCCCATGAATGCACTCAATCCAAACAATCAAATTTACCGAT	-	2.5e-07	33.1	7.9	>Mj700743_06724_nodU	acgcctgttgggcatgggccgcatatccaccccatgaatgcactcaatccaaacaatcaaatttaccgatccgtcaagatgctgcatagcgcattaattg
nodM	NZP2014_05836	CATCCATGGCGTGGATGGTGGCTATCCCAACAATCAATTTTACCGAA	-	3.8e-12	48.5	0.2	>NZP2014_05836_nodM	cccgcattggactgaggtttagttcatccatggcgtggatggtggctatcccaacaatcaattttaccgaacttactggattccattagaagactctaac
virA	NZP2014_05844	CATCCATTGTTCGGATGCGTGCGATCCAAACAATCAATTTGTTCAAT	+	3.8e-10	42.1	1.4	>NZP2014_05844_virA	tctaacgaaaaccgccgctgcatttagctgcatccattgttcggatgcgtgcgatccaaacaatcaatttgttcaatcagcttcttgaaagctaaccctt
nolL	NZP2014_05896	TATCCATAGCGTGAATGTTCGCGATCTAAACAATCGATTTTACCAAA	-	1.4e-12	49.9	2.3	>NZP2014_05896_nolL	ctttgaagcgcattgcctatcacttatccatagcgtgaatgttcgcgatctaaacaatcgattttaccaaactttcaacgccctgcatagatgaccgcac
nodB	NZP2014_05902	TATCCGCAAGGTGGATGCTTGTCATCGAAACAATCGATTTTGCCGAT	-	2.3e-11	46	0.3	>NZP2014_05902_nodB	cagatcaaagcctttgtctcatctatccgcaaggtggatgcttgtcatcgaaacaatcgattttgccgattggacacagcgtcgtattgagaattcaagg
nodA	NZP2014_05910	CATCCACAGCGTGGATGCTCGCGATCTAAACAATCAATTTTACCAAT	-	1e-13	53.5	1.9	>NZP2014_05910_nodA	tccagatcaacgcatggttttaacatccacagcgtggatgctcgcgatctaaacaatcaattttaccaatccgggcgggtcgttcattaaccgcctacct
nodS	NZP2014_05911	TGCTTGGGGCGTGGATGGCTGTCATCCAAACAATCAATTTTGCCAAT	-	1.8e-09	39.9	0.2	>NZP2014_05911_nodS	cacgcccaattccgccttcgatgtgcttggggcgtggatggctgtcatccaaacaatcaattttgccaatcctgccggccctaataggagggtgaccgaa
ompT	NZP2014_05934	TATCCATAGCGTGGATGCTCCGATCTAAACAATCAATTTTGCCAAA	-	4.8e-12	48.2	1.8	>NZP2014_05934_ompT	gccattggaaatgcacggttttagctatccatagcgtggatgctccgatctaaacaatcaattttgccaaacgtccagggcgctgcatagacgaccgcac
ompT2	NZP2014_05935	TATCCATAGCGTGGATGCTCCGATCTAAACAATCAATTTTGCCAAA	-	4.8e-12	48.2	1.8	>NZP2014_05935_ompT2	ccattggaaacgcacggttttagcttatccatagcgtggatgctccgatctaaacaatcaattttgccaaacgtccatggcgctgcatagacgaccgcac
mln145	NZP2014_06093	CATCCATGGCGCGGATGGATGCAATCAGGAAATCAATTTTACCACT	+	0.0004	22.8	0.5	>NZP2014_06093_mln145	caagttgacagtacgcattccgctatagctcatccatggcgcggatggatgcaatcaggaaatcaattttaccactcttccggaatgctgcatttggggc
orphan	NZP2014_06105	CATTCATTCGTAGATGGGCTCCATCGAAATAATCGATTTTACGAAG	-	1.3e-08	37.2	1.6	>NZP2014_06105_orphan	gttcaaagctctactgtgacgcctgcattcattcgtagatgggctccatcgaaataatcgattttacgaagagtaacgaacatgaaaagcattgctcggg
nodZ	NZP2014_06163	TATCCATAGCGTGGATGCTCGCGATCTAAACAATCAATTTTACCAAT	-	3.8e-14	54.9	2	>NZP2014_06163_nodZ	cgacgccttctgcgagaggcacttatccatagcgtggatgctcgcgatctaaacaatcaattttaccaatccgggcgtgtcgttcatagatcgccacgtg
nodO2	NZP2014_06186	CATCCATTTCGTAAATGTTTCTATCGAACAAATCGATTTCCCCAGT	+	1.6e-05	27.3	4.3	>NZP2014_06186_nodO2	gcaacgcaaaaggacgaagccgacgccacgcatccatttcgtaaatgtttctatcgaacaaatcgatttccccagttgtctggtgagggatagcaaggtg
nodF1.1	NZP2014_06191	TATCCACAGCGTGGATGCGTCTTATCGAAACAAATAATTTTATCAAT	-	6.5e-11	44.6	3	>NZP2014_06191_nodF1.1	gctgcgtcattgaaacgtatccctatccacagcgtggatgcgtcttatcgaaacaaataattttatcaatcttccggaatgtcgcattgacgacagcacc
nodF1.2	NZP2014_06191	TATCCATGGTATGGATGCGCTCATCGAAACAAACTATTTGATCAAC	-	6e-09	38.3	1.6	>NZP2014_06191_nodF1.2	cgggctgggcgcggtccgcaccgactatccatggtatggatgcgctcatcgaaacaaactatttgatcaaccttccgggatctcgcattgacaagagccc
noeK	NZP2014_06204	TATCCATGCCATGGATGCATTCCATCCAAACAACCAAGTTTACGGAT	-	1.6e-09	40.1	2	>NZP2014_06204_noeK	tgatcgagacggccatctagccctatccatgccatggatgcattccatccaaacaaccaagtttacggatctgtcatgatgctgcatagcgaaataccgg
nodO	NZP2014_06216	CATCCATTTCGTAAATGTTTCTATCGAACAAATCGATTTCCCCAGT	-	1.6e-05	27.3	4.3	>NZP2014_06216_nodO	gcaacgcaaaaggacgaagccgacgccacgcatccatttcgtaaatgtttctatcgaacaaatcgatttccccagttgtctggtgagggatagcaaggtg
nodU	NZP2014_06239	TATCCACCCCATGAATGCACTCAATCCAAACAATCAAATTTACCGAT	-	2.4e-07	33.1	7.9	>NZP2014_06239_nodU	acgcctgttgggcatgggccgcatatccaccccatgaatgcactcaatccaaacaatcaaatttaccgatccgtcaagatgctgcatagcgcattaattg
nodM	NZP2037_06257	CATCCATGGCGTGGATGGTGGCTATCCCAACAATCAATTTTACCGAA	-	4e-12	48.5	0.2	>NZP2037_06257_nodM	cccgcattggactgaggtttagttcatccatggcgtggatggtggctatcccaacaatcaattttaccgaacttactggattccattagaagactctaac
virA	NZP2037_06265	CATCCATTGTTCGGATGCGTGCGATCCAAACAATCAATTTGTTCAAT	+	4e-10	42.1	1.4	>NZP2037_06265_virA	tctaacgaaaaccgccgctgcatttagctgcatccattgttcggatgcgtgcgatccaaacaatcaatttgttcaatcagcttcttgaaagctaaccctt
nolL	NZP2037_06322	TATCCATAGCGTGAATGTTCGCGATCTAAACAATCGATTTTACCAAA	-	1.5e-12	49.9	2.3	>NZP2037_06322_nolL	ctttgaagcgcattgcctttcacttatccatagcgtgaatgttcgcgatctaaacaatcgattttaccaaactttcaacgccctgcatagatgaccgcac
nodB	NZP2037_06333	TATCCGCAAGGTGGATGCTTGTCATCGAAACAATCGATTTTGCCGAT	-	2.5e-11	46	0.3	>NZP2037_06333_nodB	cagatcaaagcctttgtctcatctatccgcaaggtggatgcttgtcatcgaaacaatcgattttgccgattggacacagcgtcgtattgagaattcaagg
nodA	NZP2037_06341	CATCCACAGCGTGGATGCTCGCGATCTAAACAATCAATTTTACCAAT	-	1.1e-13	53.5	1.9	>NZP2037_06341_nodA	tccagatcaacgcatggttttaacatccacagcgtggatgctcgcgatctaaacaatcaattttaccaatccgggcgggtcgttcattaaccgcccacct
nodS	NZP2037_06342	TGCTTGGGGCGTGGATGGCTGTCATCCAAACAATCAATTTTGCCAAT	-	1.9e-09	39.9	0.2	>NZP2037_06342_nodS	cacgcccaattccgccttcgatgtgcttggggcgtggatggctgtcatccaaacaatcaattttgccaatcctgccggccctaataggagggtgaccgaa
ompT	NZP2037_06406	TATCCATAGCGTGGATGCTCCGATCTAAACAATCAATTTTGCCAAA	-	5.1e-12	48.2	1.8	>NZP2037_06406_ompT	gccattggaaatgcacggttttagctatccatagcgtggatgctccgatctaaacaatcaattttgccaaacgtccagggcgctgcatagacgaccgcac
ompT2	NZP2037_06407	TATCCATAGCGTGGATGCTCCGATCTAAACAATCAATTTTGCCAAA	-	5.1e-12	48.2	1.8	>NZP2037_06407_ompT2	gccattggaaacgcacggtttttgctatccatagcgtggatgctccgatctaaacaatcaattttgccaaacgtccatggcgctgcatagacgatcgctc
ompT3	NZP2037_06423	TATCCATAGCGTGGATGCTCCGATCTAAACAATCAATTTTGCCAAA	-	5.1e-12	48.2	1.8	>NZP2037_06423_ompT3	gccattggaaacgcacggtttttgctatccatagcgtggatgctccgatctaaacaatcaattttgccaaacgtccagggcgctgcatagacgaccgcac
mln145	NZP2037_06588	CATCCATGGCGCGGATGGATGCAATCAGGAAATCAATTTTACCACT	+	0.00043	22.8	0.5	>NZP2037_06588_mln145	caagttgacagtacgcattccgctatagctcatccatggcgcggatggatgcaatcaggaaatcaattttaccactcttccggaatgctgcatttggggc
orphan	NZP2037_06602	CATTCATTCGTAGATGGGCTCCATCGAAATAATCGATTTTACGAAG	-	1.4e-08	37.2	1.6	>NZP2037_06602_orphan	tgttcaaagctctactgtgaccctgcattcattcgtagatgggctccatcgaaataatcgattttacgaagagtaacgaactgaaaagcattgctcggga
nodZ	NZP2037_06657	TATCCATAGCGTGGATGCTCGCGATCTAAACAATCAATTTTACCAAT	-	4e-14	54.9	2	>NZP2037_06657_nodZ	cgacgccctctgcgagaggcacttatccatagcgtggatgctcgcgatctaaacaatcaattttaccaatccgggcgtgtcgttcatagatcgccacgtg
nodA2	NZP2037_06679	TATTCATAGCGTGGATGCATTCATCGAAACAAACGATTTTGCCAAT	-	2.2e-11	46.2	1.9	>NZP2037_06679_nodA2	gctctttgagcgcctggcttttcctattcatagcgtggatgcattcatcgaaacaaacgattttgccaattctgcagaacggcatagcaagatcaaggat
nodF1.1	NZP2037_06682	TATCCACAGCGTGGATGCGTCTTATCGAAACAAATAATTTTATCAAT	-	6.9e-11	44.6	3	>NZP2037_06682_nodF1.1	gctgcgtcattgaaacgtatccctatccacagcgtggatgcgtcttatcgaaacaaataattttatcaatcttccggaatgtcgcattgacgacagcacc
nodF1.2	NZP2037_06682	TATCCATGGTATGGATGCGCTCATCGAAACAAACTATTTGATCAAC	-	6.3e-09	38.3	1.6	>NZP2037_06682_nodF1.2	cgggctgggcgcggtccgcatcgactatccatggtatggatgcgctcatcgaaacaaactatttgatcaaccttccgggatctcgcattgacaagagccc
noeK	NZP2037_06699	TATCCATGCCATGGATGCATTCCATCCAAACAACCAAGTTTACGGAT	-	1.6e-09	40.1	2	>NZP2037_06699_noeK	tgatcgagacggccttctagacctatccatgccatggatgcattccatccaaacaaccaagtttacggatctgtcatgatgctgcatagcgaaataccgg
nodO	NZP2037_06707	CATCCATTTCGTAAATGTTTCTATCGAACAAATCGATTTCCCCAGT	-	1.7e-05	27.3	4.3	>NZP2037_06707_nodO	ggcagaaggacgaagccgatgccacacatccatttcgtaaatgtttctatcgaacaaatcgatttccccagttgtctggtgagggatagcaaggtgtcag
nodU	NZP2037_06730	TATCCACCCCATGAATGCACTCAATCCAAACAATCAAATTTACCGAT	-	2.5e-07	33.1	7.9	>NZP2037_06730_nodU	acgcctgttgggcatgggccgcatatccaccccatgaatgcactcaatccaaacaatcaaatttaccgatccgtcaagatgctgcatagcgcattaattg
nodM	NZP2042_06156	CATCCATGGCGTGGATGGTGGCTATCCCAACAATCAATTTTACCGAA	-	3.9e-12	48.5	0.2	>NZP2042_06156_nodM	cccgcattggactgaggtttagttcatccatggcgtggatggtggctatcccaacaatcaattttaccgaacttactggattccattagaagactctaac
virA	NZP2042_06163	CATCCATTGTTCGGATGCGTGCGATCCAAACAATCAATTTGTTCAAT	+	3.9e-10	42.1	1.4	>NZP2042_06163_virA	tctaacgaaaaccgccgctgcatttagctgcatccattgttcggatgcgtgcgatccaaacaatcaatttgttcaatcagcttcttgaaagctaaccctt
nolL	NZP2042_06215	TATCCATAGCGTGAATGTTCGCGATCTAAACAATCGATTTTACCAAA	-	1.5e-12	49.9	2.3	>NZP2042_06215_nolL	ctttgaagcgcattgcctttcacttatccatagcgtgaatgttcgcgatctaaacaatcgattttaccaaactttcaacgccctgcatagatgaccgcac
nodB	NZP2042_06226	TATCCGCAAGGTGGATGCTTGTCATCGAAACAATCGATTTTGCCGAT	-	2.4e-11	46	0.3	>NZP2042_06226_nodB	cagatcaaagcctttgtctcatctatccgcaaggtggatgcttgtcatcgaaacaatcgattttgccgattggacacagcgtcgtattgagaattcaagg
nodA	NZP2042_06234	CATCCACAGCGTGGATGCTCGCGATCTAAACAATCAATTTTACCAAT	-	1.1e-13	53.5	1.9	>NZP2042_06234_nodA	tccagatcaacgcatggttttaacatccacagcgtggatgctcgcgatctaaacaatcaattttaccaatccgggcgggtcgttcattaaccgcccacct
nodS	NZP2042_06235	TGCTTGGGGCGTGGATGGCTGTCATCCAAACAATCAATTTTGCCAAT	-	1.9e-09	39.9	0.2	>NZP2042_06235_nodS	cacgcccaattccgccttcgatgtgcttggggcgtggatggctgtcatccaaacaatcaattttgccaatcctgccggccctaataggagggtgaccgaa
ompT	NZP2042_06268	TATCCATAGCGTGGATGCTCCGATCTAAACAATCAATTTTGCCAAA	-	5e-12	48.2	1.8	>NZP2042_06268_ompT	gccattggaaatgcacggttttagctatccatagcgtggatgctccgatctaaacaatcaattttgccaaacgtccagggcgctgcatagacgaccgcac
ompT2	NZP2042_06269	TATCCATAGCGTGGATGCTCCGATCTAAACAATCAATTTTGCCAAA	-	5e-12	48.2	1.8	>NZP2042_06269_ompT2	ccattggaaacgcacggttttagcttatccatagcgtggatgctccgatctaaacaatcaattttgccaaacgtccatggcgctgcatagacgaccgcac
mln145	NZP2042_06421	CATCCATGGCGCGGATGGATGCAATCAGGAAATCAATTTTACCACT	+	0.00042	22.8	0.5	>NZP2042_06421_mln145	caagttgacagtacgcattccgctatagctcatccatggcgcggatggatgcaatcaggaaatcaattttaccactcttccggaatgctgcatttggggc
orphan	NZP2042_06434	CATTCATTCGTAGATGGGCTCCATCGTAATAATCGATTTTACGAAG	-	1.6e-06	30.5	1.8	>NZP2042_06434_orphan	gttcaaagctctactgtgacgcctgcattcattcgtagatgggctccatcgtaataatcgattttacgaagagtaacgaacatgaaaagcattgctcggg
nodZ	NZP2042_06494	TATCCATAGCGTGGATGCTCGCGATCTAAACAATCAATTTTACCAAT	-	4e-14	54.9	2	>NZP2042_06494_nodZ	cgacgccttctgcgagaggcacttatccatagcgtggatgctcgcgatctaaacaatcaattttaccaatccgggcgtgtcgttcatagatcgccacgtg
nodA2	NZP2042_06516	TATTCATAGCGTGGATGCATTCATCGAAACAAACGATTTTGCCAAT	-	2.1e-11	46.2	1.9	>NZP2042_06516_nodA2	gctctttgagcgcctggcttttcctattcatagcgtggatgcattcatcgaaacaaacgattttgccaattctgcagaacggcatagcaagatcaaggat
nodF1.1	NZP2042_06519	TATCCACAGCGTGGATGCGTCTTATCGAAACAAATAATTTTATCAAT	-	6.7e-11	44.6	3	>NZP2042_06519_nodF1.1	gctgcgtcattgaaacgtatccctatccacagcgtggatgcgtcttatcgaaacaaataattttatcaatcttccggaatgtcgcattgacgacagcacc
nodF1.2	NZP2042_06519	TATCCATGGTATGGATGCGCTCATCGAAACAAACTATTTGATCAAC	-	6.2e-09	38.3	1.6	>NZP2042_06519_nodF1.2	cgggctgggcgcggtccgcatcgactatccatggtatggatgcgctcatcgaaacaaactatttgatcaaccttccgggatctcgcattgacaagagccc
nodO2	NZP2042_06525	CATCCATTTCGTAAATGTTTCTATCGAACAAATCGATTTCCCCAGT	-	1.7e-05	27.3	4.3	>NZP2042_06525_nodO2	ggcagaaggacgaagccgatgccacacatccatttcgtaaatgtttctatcgaacaaatcgatttccccagttgtctggtgagggatagcaaggtgccag
noeK	NZP2042_06535	TATCCATGCCATGGATGCATTCCATCCAAACAACCAAGTTTACGGAT	-	1.6e-09	40.1	2	>NZP2042_06535_noeK	tgatcgagacggccttctagacctatccatgccatggatgcattccatccaaacaaccaagtttacggatctgtcatgatgctgcatagcgaaataccgg
nodO	NZP2042_06543	CATCCATTTCGTAAATGTTTCTATCGAACAAATCGATTTCCCCAGT	-	1.7e-05	27.3	4.3	>NZP2042_06543_nodO	ggcagaaggacgaagccgatgccacacatccatttcgtaaatgtttctatcgaacaaatcgatttccccagttgtctggtgagggatagcaaggtgccag
nodU	NZP2042_06566	TATCCACCCCATGAATGCACTCAATCCAAACAATCAAATTTACCGAT	-	2.5e-07	33.1	7.9	>NZP2042_06566_nodU	acgcctgttgggcatgggccgcatatccaccccatgaatgcactcaatccaaacaatcaaatttaccgatccgtcaagatgctgcatagcgcattaattg
nodM	NZP2234_06069	CATCCATGGCGTGGATGATGGCTATCCCAACAATCAATTTTACCGAA	-	1e-11	47.1	0.5	>NZP2234_06069_nodM	cccgcattggactgaggtttagttcatccatggcgtggatgatggctatcccaacaatcaattttaccgaactgactggattccattagaagaatctaac
virA	NZP2234_06077	CATCCATTGTTCGGATGCGTGCGATCCAAACAATCAATTTGTTCAAT	+	3.8e-10	42.1	1.4	>NZP2234_06077_virA	tctaacgaaaaccgccgctgcatttagctgcatccattgttcggatgcgtgcgatccaaacaatcaatttgttcaatcagcttcttgaaagctaaccctt
nolL	NZP2234_06134	TATCCATAGCGTGGATGCTCGCGATCTAAACAATCGATTTTACCAAA	-	3.6e-14	55	1.2	>NZP2234_06134_nolL	ggcccttgaagcgcatctttcacttatccatagcgtggatgctcgcgatctaaacaatcgattttaccaaacttccagggcgctgcatagatgaccgcac
nodB	NZP2234_06140	TATCCGCAACGTGGATGCTTGTCATCGAAACAATCGATTTTGCCGAT	-	3e-12	48.9	0.3	>NZP2234_06140_nodB	gcgatccaagcctttgtctcatctatccgcaacgtggatgcttgtcatcgaaacaatcgattttgccgattcgacagaacgtcccataggaagaattcaa
nodA	NZP2234_06146	CATCCATAGCGTGGATGCTCGCGATCTAAACAATCAATTTTACCAAT	-	4.2e-14	54.8	1.9	>NZP2234_06146_nodA	gcctttgaaaggcatggttttaacatccatagcgtggatgctcgcgatctaaacaatcaattttaccaatccgggagggtcgttcatagacccatgacat
nodS	NZP2234_06149	TGTTTACGGCGTGGATGGTTACATCCAAACAATCAATTTGCCAAT	-	3.5e-06	29.5	0.5	>NZP2234_06149_nodS	gccacgcccaattcggccctcaatgtgtttacggcgtggatggttacatccaaacaatcaatttgccaatcctgcggaccctgttaggagcgtgaccgaa
oafA	NZP2234_06161	TATCCATCCCATGGATGCATTATATCCAAACAATCAAGTTTACCCAT	-	5.7e-07	32	4.7	>NZP2234_06161_oafA	gctgtcgccggtgggcatggcccccatatccatcccatggatgcattatatccaaacaatcaagtttacccatccgtcatgatgctgcatagcgccgtac
DAO	NZP2234_06283	CATTCATACGTAGATGGGCTCCATCGAAATAATCGATCTTACGAAG	-	6.4e-08	35	1.3	>NZP2234_06283_DAO	gttcaaagctctactgtgacgcctgcattcatacgtagatgggctccatcgaaataatcgatcttacgaagagtaacgaacatgaaaagcattgctcggg
nodZ	NZP2234_06339	CATCCATGGCGTGGATGCGTTTCATCGAAACAGACGATTTTACCGAT	-	1.1e-12	50.2	0.1	>NZP2234_06339_nodZ	gctctggaacccatgtcactagccatccatggcgtggatgcgtttcatcgaaacagacgattttaccgatgttacggcacgatgcatagaaagaattcaa
nodA2	NZP2234_06361	TATCCATAGCATGGATGCATTCATCGAAACAAAGGATTTTGCCCAT	-	6.3e-08	35	1.5	>NZP2234_06361_nodA2	acaagctctttgaaacgcatgctttcctatccatagcatggatgcattcatcgaaacaaaggattttgcccattctgcagaacgtcgcatagaaagattt
nodF	NZP2234_06364	TATCCATAGGGTGGATGCATCTCATCGAAACAAACGATTTTCTCAAT	-	3.5e-11	45.5	1.6	>NZP2234_06364_nodF	gcccgtttattggactgtatttctatccatagggtggatgcatctcatcgaaacaaacgattttctcaatcttccggaatctcgcattgacagcacctca
noeK	NZP2234_06377	TATCCATGCCATGGATGCATTCCATCCAAACAACCAAGTTTACGGAC	-	3e-09	39.3	2.2	>NZP2234_06377_noeK	ctgatcgagacggccttctagccctatccatgccatggatgcattccatccaaacaaccaagtttacggacctgccatgatgctgcatagcgaaataccg
nodM	NZP2298_06358	CATCCATGGCGTGGATGATGGCTATCCCAACAATCAATTTTACCGAA	-	1.1e-11	47.1	0.5	>NZP2298_06358_nodM	cccgcattggactgaggtttagttcatccatggcgtggatgatggctatcccaacaatcaattttaccgaacttaccggattccattagaagactctaac
virA	NZP2298_06366	CATCCATTGTTCGGATGCCTGCGATCCAAACAATCAATTTGTTCAAT	+	4.9e-09	38.7	1.8	>NZP2298_06366_virA	tctaacgaaaaccgccgctgcatttagctgcatccattgttcggatgcctgcgatccaaacaatcaatttgttcaatcagcttcttgaaagctaaccctt
nolL	NZP2298_06450	TATCCATAGCGTGGATGCTCGCGATCTAAACAATCGATTTTACCAAA	-	3.9e-14	55	1.2	>NZP2298_06450_nolL	ggcccttgaagcgcatctttcacttatccatagcgtggatgctcgcgatctaaacaatcgattttaccaaacttccagggcgctgcatagatgaccgcac
nodB	NZP2298_06455	TATCCGCAACGTGGATGCTTGTCATCGAAACAATCGATTTTGCCGAT	-	3.2e-12	48.9	0.3	>NZP2298_06455_nodB	gcgatccaagcctttgtctcatctatccgcaacgtggatgcttgtcatcgaaacaatcgattttgccgattcgaaagaacgtcccataggaagaattcaa
nodA	NZP2298_06461	CATCCATAGCGTGGATGCTCGCGATCTAAACAATCAATTTTACCAAT	-	4.6e-14	54.8	1.9	>NZP2298_06461_nodA	gcctttgaaaggcatggttttaacatccatagcgtggatgctcgcgatctaaacaatcaattttaccaatccgggagggtcgttcatagacccatgacat
nodS	NZP2298_06462	GTTTTAGGGCGCGGATGGTTGTTATCCAAACAATCAATTTTGCCAAT	-	2.8e-09	39.5	0.6	>NZP2298_06462_nodS	gccacgccaattccgccttcgatgttttagggcgcggatggttgttatccaaacaatcaattttgccaatcctgccgaccctattaggagggtgaccgaa
orphan	NZP2298_06608	CATTCATACGTAGATGGGCTCCATCGAAATAATCGATTTTACGAAG	-	8e-09	38	1.7	>NZP2298_06608_orphan	gttcaaagctctactgtgacgcctgcattcatacgtagatgggctccatcgaaataatcgattttacgaagagtaacgaacatgaaaagcattgctcggg
nodZ	NZP2298_06666	CATCCATGGCGTGGATGCGTTTCATCGAAACAGACGATTTTACCGAT	-	1.2e-12	50.2	0.1	>NZP2298_06666_nodZ	gctctggaacccatgtcactagccatccatggcgtggatgcgtttcatcgaaacagacgattttaccgatgttacggcacgatgcatagaaagaattcaa
orphan	NZP2298_06690	TATCCACAGGGTGGATGCATCTCATCGAAACAAACGATTTTATCAAT	-	2.3e-11	46.1	1.8	>NZP2298_06690_orphan	gcccgttcatgggactgtatttctatccacagggtggatgcatctcatcgaaacaaacgattttatcaatcttccggaatctcgcgtttgacgtcagcac
noeK	NZP2298_06701	TATCCATGCCATGGATGCGTTCCATCCAAACAACCAACTTTACGGAC	-	4.6e-09	38.8	2.2	>NZP2298_06701_noeK	ctgatcgagacggctttctagccctatccatgccatggatgcgttccatccaaacaaccaactttacggacctgccatgatgctgcatagcgaaataccg
nodM	R7A_05829	CATCCATGGCGTGGATGATGGTTATCCCAACAATCAATTTTACCGAA	-	2e-11	46.2	0.7	>R7A_05829_nodM	cccgcattggactgaggtttagttcatccatggcgtggatgatggttatcccaacaatcaattttaccgaacttactggattccattagaagactctaac
virA	R7A_05839	CATCCATTGTTCGGATGCGTGCGATCCAAACAATCAATTTGTTCAAT	+	3.7e-10	42.1	1.4	>R7A_05839_virA	tctaacgaaaaccgccgctgcatttagctgcatccattgttcggatgcgtgcgatccaaacaatcaatttgttcaatcagcttcttgaaagctaaccctt
nolL	R7A_05906	TATCCATAGCGTGGATGCTCGCGATCTAAACAATCGATTTTACCAAA	-	3.5e-14	55	1.2	>R7A_05906_nolL	cctttgaagcgcatggctttcacttatccatagcgtggatgctcgcgatctaaacaatcgattttaccaaacttccagggcgctgcatagatgaccgcac
nodB	R7A_05912	TATCCGCAACGTGGATGCTTGTCATCGAAACAATCGATTTTGCCGAT	-	2.9e-12	48.9	0.3	>R7A_05912_nodB	gcgatccaagcctttgtctcatctatccgcaacgtggatgcttgtcatcgaaacaatcgattttgccgattcgacagaacgtcccataggaagaattcaa
nodA	R7A_05919	TATCCATAGCGTGGATGCTCGCGATCTAAACAATCAATTTTACCAAT	-	3.8e-14	54.9	2	>R7A_05919_nodA	gcctttgaaaggcatggttttaatatccatagcgtggatgctcgcgatctaaacaatcaattttaccaatccgggagggtcgttcatagacccatgacat
nodS	R7A_05920	TGTTCAGCGCGTGGATGGTTGTCATCCAAACAATCAATTTTGCCAAT	-	4.1e-11	45.2	0.6	>R7A_05920_nodS	cacgtccaatcccgccttcgatgtgttcagcgcgtggatggttgtcatccaaacaatcaattttgccaatcctgcggaccctattaggagcgtgaccgaa
DAO	R7A_06090	CATTCATACGTAGATGGGCTCCATCGAAATAATCGATCTTACGAAG	-	6.1e-08	35	1.3	>R7A_06090_DAO	gttcaaagctctactgtgacgcctgcattcatacgtagatgggctccatcgaaataatcgatcttacgaagagtaacgaacatgaaaagcattgctcggg
nodZ	R7A_06158	CATCCATGGCGTGGATGCGTTTCATCGAAACAGACGATTTTACCGAT	-	1.1e-12	50.2	0.1	>R7A_06158_nodZ	gctctggaacccatgtccctagccatccatggcgtggatgcgtttcatcgaaacagacgattttaccgatgttacggcacgatgcatagaaagaattcaa
orphan	R7A_06177	TATCCACAGGGTGGATGCATCTCATCGAAACAAACGATTTTATCAAT	-	2.1e-11	46.1	1.8	>R7A_06177_orphan	gcccgttcatgggactgtatttctatccacagggtggatgcatctcatcgaaacaaacgattttatcaatcttccggaatctcgcgtttgacgtcagcac
noeK	R7A_06189	TATCCATGCCATGGATGCGTTCCATCCAAACAACCAAGTTTACGGAC	-	7.1e-10	41.2	1.4	>R7A_06189_noeK	ctgatcgagacggctttctagccctatccatgccatggatgcgttccatccaaacaaccaagtttacggacctgtcatgatgatgcatagcgaaataccg
nodM	R88B_06449	CATCCATGGCGTGGATGATGGTTATCCCAACAATCAATTTTACCGAA	-	2.2e-11	46.2	0.7	>R88B_06449_nodM	cccgcattggactgaggtttagttcatccatggcgtggatgatggttatcccaacaatcaattttaccgaacttactggattccattagaagactctaac
virA	R88B_06459	CATCCATTGTTCGGATGCGTGCGATCCAAACAATCAATTTGTTCAAT	+	4.1e-10	42.1	1.4	>R88B_06459_virA	tctaacgaaaaccgccgctgcatttagctgcatccattgttcggatgcgtgcgatccaaacaatcaatttgttcaatcagcttcttgaaagctaaccctt
nolL	R88B_06527	TATCCATAGCGTGGATGCTCGCGATCTAAACAATCGATTTTACCAAA	-	3.9e-14	55	1.2	>R88B_06527_nolL	cctttgaagcgcatggctttcacttatccatagcgtggatgctcgcgatctaaacaatcgattttaccaaacttccagggcgctgcatagatgaccgcac
nodB	R88B_06533	TATCCGCAACGTGGATGCTTGTCATCGAAACAATCGATTTTGCCGAT	-	3.2e-12	48.9	0.3	>R88B_06533_nodB	gcgatccaagcctttgtctcatctatccgcaacgtggatgcttgtcatcgaaacaatcgattttgccgattcgacagaacgtcccataggaagaattcaa
nodA	R88B_06540	TATCCATAGCGTGGATGCTCGCGATCTAAACAATCAATTTTACCAAT	-	4.2e-14	54.9	2	>R88B_06540_nodA	gcctttgaaaggcatggttttaatatccatagcgtggatgctcgcgatctaaacaatcaattttaccaatccgggagggtcgttcatagacccatgacat
nodS	R88B_06541	TGTTCAGCGCGTGGATGGTTGTCATCCAAACAATCAATTTTGCCAAT	-	4.5e-11	45.2	0.6	>R88B_06541_nodS	cacgtccaatcccgccttcgatgtgttcagcgcgtggatggttgtcatccaaacaatcaattttgccaatcctgcggaccctattaggagcgtgaccgaa
DAO	R88B_06717	CATTCATACGTAGATGGGCTCCATCGAAATAATCGATCTTACGAAG	-	6.8e-08	35	1.3	>R88B_06717_DAO	gttcaaagctctactgtgacgcctgcattcatacgtagatgggctccatcgaaataatcgatcttacgaagagtaacgaacatgaaaagcattgctcggg
nodZ	R88B_06787	CATCCATGGCGTGGATGCGTTTCATCGAAACAGACGATTTTACCGAT	-	1.2e-12	50.2	0.1	>R88B_06787_nodZ	gctctggaacccatgtccctagccatccatggcgtggatgcgtttcatcgaaacagacgattttaccgatgttacggcacgatgcatagaaagaattcaa
orphan	R88B_06806	TATCCACAGGGTGGATGCATCTCATCGAAACAAACGATTTTATCAAT	-	2.3e-11	46.1	1.8	>R88B_06806_orphan	gcccgttcatgggactgtatttctatccacagggtggatgcatctcatcgaaacaaacgattttatcaatcttccggaatctcgcgtttgacgtcagcac
noeK	R88B_06818	TATCCATGCCATGGATGCGTTCCATCCAAACAACCAAGTTTACGGAC	-	7.8e-10	41.2	1.4	>R88B_06818_noeK	ctgatcgagacggctttctagccctatccatgccatggatgcgttccatccaaacaaccaagtttacggacctgtcatgatgatgcatagcgaaataccg
nodM	SU343_06244	CATCCATGGCGTGGATGGTGGCTATCCCAACAATCAATTTTACCGAA	-	4e-12	48.5	0.2	>SU343_06244_nodM	cccgcattggactgaggtttagttcatccatggcgtggatggtggctatcccaacaatcaattttaccgaacttactggattccattagaagactctaac
virA	SU343_06252	CATCCATTGTTCGGATGCGTGCGATCCAAACAATCAATTTGTTCAAT	+	3.9e-10	42.1	1.4	>SU343_06252_virA	tctaacgaaaaccgccgctgcatttagctgcatccattgttcggatgcgtgcgatccaaacaatcaatttgttcaatcagcttcttgaaagctaaccctt
nolL	SU343_06309	TATCCATAGCGTGAATGTTCGCGATCTAAACAATCGATTTTACCAAA	-	1.5e-12	49.9	2.3	>SU343_06309_nolL	ctttgaagcgcattgcctttcacttatccatagcgtgaatgttcgcgatctaaacaatcgattttaccaaactttcaacgccctgcatagatgaccgcac
nodB	SU343_06320	TATCCGCAAGGTGGATGCTTGTCATCGAAACAATCGATTTTGCCGAT	-	2.5e-11	46	0.3	>SU343_06320_nodB	cagatcaaagcctttgtctcatctatccgcaaggtggatgcttgtcatcgaaacaatcgattttgccgattggacacagcgtcgtattgagaattcaagg
nodA	SU343_06328	CATCCACAGCGTGGATGCTCGCGATCTAAACAATCAATTTTACCAAT	-	1.1e-13	53.5	1.9	>SU343_06328_nodA	tccagatcaacgcatggttttaacatccacagcgtggatgctcgcgatctaaacaatcaattttaccaatccgggcgggtcgttcattaaccgcccacct
nodS	SU343_06329	TGCTTGGGGCGTGGATGGCTGTCATCCAAACAATCAATTTTGCCAAT	-	1.9e-09	39.9	0.2	>SU343_06329_nodS	cacgcccaattccgccttcgatgtgcttggggcgtggatggctgtcatccaaacaatcaattttgccaatcctgccggccctaataggagggtgaccgaa
ompT	SU343_06387	TATCCATAGCGTGGATGCTCCGATCTAAACAATCAATTTTGCCAAA	-	5e-12	48.2	1.8	>SU343_06387_ompT	gccattggaaatgcacggttttagctatccatagcgtggatgctccgatctaaacaatcaattttgccaaacgtccagggcgctgcatagacgaccgcac
ompT2	SU343_06388	TATCCATAGCGTGGATGCTCCGATCTAAACAATCAATTTTGCCAAA	-	5e-12	48.2	1.8	>SU343_06388_ompT2	gccattggaaacgcacggtttttgctatccatagcgtggatgctccgatctaaacaatcaattttgccaaacgtccatggcgctgcatagacgatcgctc
ompT3	SU343_06404	TATCCATAGCGTGGATGCTCCGATCTAAACAATCAATTTTGCCAAA	-	5e-12	48.2	1.8	>SU343_06404_ompT3	gccattggaaacgcacggtttttgctatccatagcgtggatgctccgatctaaacaatcaattttgccaaacgtccagggcgctgcatagacgaccgcac
mln145	SU343_06576	CATCCATGGCGCGGATGGATGCAATCAGGAAATCAATTTTACCACT	+	0.00042	22.8	0.5	>SU343_06576_mln145	caagttgacagtacgcattccgctatagctcatccatggcgcggatggatgcaatcaggaaatcaattttaccactcttccggaatgctgcatttggggc
orphan	SU343_06590	CATTCATTCGTAGATGGGCTCCATCGAAATAATCGATTTTACGAAG	-	1.4e-08	37.2	1.6	>SU343_06590_orphan	tgttcaaagctctactgtgaccctgcattcattcgtagatgggctccatcgaaataatcgattttacgaagagtaacgaactgaaaagcattgctcggga
nodZ	SU343_06645	TATCCATAGCGTGGATGCTCGCGATCTAAACAATCAATTTTACCAAT	-	4e-14	54.9	2	>SU343_06645_nodZ	cgacgccctctgcgagaggcacttatccatagcgtggatgctcgcgatctaaacaatcaattttaccaatccgggcgtgtcgttcatagatcgccacgtg
nodA2	SU343_06667	TATTCATAGCGTGGATGCATTCATCGAAACAAACGATTTTGCCAAT	-	2.1e-11	46.2	1.9	>SU343_06667_nodA2	gctctttgagcgcctggcttttcctattcatagcgtggatgcattcatcgaaacaaacgattttgccaattctgcagaacggcatagcaagatcaaggat
nodF1.1	SU343_06670	TATCCACAGCGTGGATGCGTCTTATCGAAACAAATAATTTTATCAAT	-	6.8e-11	44.6	3	>SU343_06670_nodF1.1	gctgcgtcattgaaacgtatccctatccacagcgtggatgcgtcttatcgaaacaaataattttatcaatcttccggaatgtcgcattgacgacagcacc
nodF1.2	SU343_06670	TATCCATGGTATGGATGCGCTCATCGAAACAAACTATTTGATCAAC	-	6.3e-09	38.3	1.6	>SU343_06670_nodF1.2	cgggctgggcgcggtccgcatcgactatccatggtatggatgcgctcatcgaaacaaactatttgatcaaccttccgggatctcgcattgacaagagccc
noeK	SU343_06687	TATCCATGCCATGGATGCATTCCATCCAAACAACCAAGTTTACGGAT	-	1.6e-09	40.1	2	>SU343_06687_noeK	tgatcgagacggccttctagacctatccatgccatggatgcattccatccaaacaaccaagtttacggatctgtcatgatgctgcatagcgaaataccgg
nodO	SU343_06697	CATCCATTTCGTAAATGTTTCTATCGAACAAATCGATTTCCCCAGT	-	1.7e-05	27.3	4.3	>SU343_06697_nodO	ggcagaaggacgaagccgatgccacacatccatttcgtaaatgtttctatcgaacaaatcgatttccccagttgtctggtgagggatagcaaggtgtcag
nodU	SU343_06720	TATCCACCCCATGAATGCACTCAATCCAAACAATCAAATTTACCGAT	-	2.5e-07	33.1	7.9	>SU343_06720_nodU	acgcctgttgggcatgggccgcatatccaccccatgaatgcactcaatccaaacaatcaaatttaccgatccgtcaagatgctgcatagcgcattaattg

## Sheet: Table S3
Supplementary Table 3. GI-GII ICESym Core Genes
R7AICESym.Loci	msi.locus*	Nonunique.Gene.name**	Annotations	Pangenome.Level	Number.isolates	Number.sequences	Avg.sequences.per.isolate	Genome.Fragment	Order.within.Fragment	Accessory.Fragment	Accessory.Order.with.Fragment	QC	Min.group.size.nuc	Max.group.size.nuc	AA	Avg.group.size.nuc	ATCC700743ICESym	MAFF303099ICESym	NZP2014ICESym	NZP2037ICESym	NZP2042ICESym	NZP2234ICESym	NZP2298ICESym	R7AICESym	R88BICESym	SU343ICESym
R7AICESym_00001	msi001	intS	symbiosis island integrase; DUF4102	Core	10	10	1	1	1780	.	.	.	1202	1310	418	1253	ATCC700743ICESym_00610	MAFF303099ICESym_00001	NZP2014ICESym_00001	NZP2037ICESym_00612	NZP2042ICESym_00565	NZP2234ICESym_00001	NZP2298ICESym_00001	R7AICESym_00001	R88BICESym_00001	SU343ICESym_00610
R7AICESym_00011	msi011	fixI	cadmium-translocating P-type ATPase	Core	10	10	1	1	1037	.	.	.	2279	2288	761	2283	ATCC700743ICESym_00002	MAFF303099ICESym_00017	NZP2014ICESym_00016	NZP2037ICESym_00002	NZP2042ICESym_00002	NZP2234ICESym_00009	NZP2298ICESym_00014	R7AICESym_00011	R88BICESym_00011	SU343ICESym_00002
R7AICESym_00012	msi012	fixH	cytochrome oxidase	Core	10	10	1	1	1038	.	.	.	497	497	166	497	ATCC700743ICESym_00003	MAFF303099ICESym_00018	NZP2014ICESym_00017	NZP2037ICESym_00003	NZP2042ICESym_00003	NZP2234ICESym_00010	NZP2298ICESym_00015	R7AICESym_00012	R88BICESym_00012	SU343ICESym_00003
R7AICESym_00013	msi013	fixG	cytochrome c oxidase accessory protein CcoG	Core	10	10	1	1	1039	.	.	.	1565	1565	522	1565	ATCC700743ICESym_00004	MAFF303099ICESym_00019	NZP2014ICESym_00018	NZP2037ICESym_00004	NZP2042ICESym_00004	NZP2234ICESym_00011	NZP2298ICESym_00016	R7AICESym_00013	R88BICESym_00013	SU343ICESym_00004
R7AICESym_00014	msi014	fixP	cytochrome-c oxidase FixP chain	Core	10	10	1	1	1040	.	.	.	863	863	288	863	ATCC700743ICESym_00005	MAFF303099ICESym_00020	NZP2014ICESym_00019	NZP2037ICESym_00005	NZP2042ICESym_00005	NZP2234ICESym_00012	NZP2298ICESym_00017	R7AICESym_00014	R88BICESym_00014	SU343ICESym_00005
R7AICESym_00015	msi015	fixQ	CcoQ/FixQ family Cbb3-type cytochrome c oxidase assembly chaperone	Core	10	10	1	1	1041	.	.	.	149	152	50	149	ATCC700743ICESym_00006	MAFF303099ICESym_00021	NZP2014ICESym_00020	NZP2037ICESym_00006	NZP2042ICESym_00006	NZP2234ICESym_00013	NZP2298ICESym_00018	R7AICESym_00015	R88BICESym_00015	SU343ICESym_00006
R7AICESym_00016	msi016	fixO	cytochrome-c oxidase; cbb3-type subunit II	Core	10	10	1	1	1042	.	.	.	731	731	244	731	ATCC700743ICESym_00007	MAFF303099ICESym_00022	NZP2014ICESym_00021	NZP2037ICESym_00007	NZP2042ICESym_00007	NZP2234ICESym_00014	NZP2298ICESym_00019	R7AICESym_00016	R88BICESym_00016	SU343ICESym_00007
R7AICESym_00017	msi017	fixN	cytochrome c oxidase; cbb3-type; subunit I	Core	10	10	1	1	1043	.	.	.	1610	1610	537	1610	ATCC700743ICESym_00008	MAFF303099ICESym_00023	NZP2014ICESym_00022	NZP2037ICESym_00008	NZP2042ICESym_00008	NZP2234ICESym_00015	NZP2298ICESym_00020	R7AICESym_00017	R88BICESym_00017	SU343ICESym_00008
R7AICESym_00019	msi019	fnrN	Crp/Fnr family transcriptional regulator	Core	10	10	1	1	1047	.	.	.	755	764	252	755	ATCC700743ICESym_00010	MAFF303099ICESym_00025	NZP2014ICESym_00024	NZP2037ICESym_00010	NZP2042ICESym_00011	NZP2234ICESym_00017	NZP2298ICESym_00022	R7AICESym_00019	R88BICESym_00019	SU343ICESym_00010
R7AICESym_00021	msi021	.	DUF2274; hypothetical protein	Core	10	10	1	1	1049	.	.	.	245	272	87	260	ATCC700743ICESym_00012	MAFF303099ICESym_00027	NZP2014ICESym_00027	NZP2037ICESym_00012	NZP2042ICESym_00013	NZP2234ICESym_00019	NZP2298ICESym_00024	R7AICESym_00021	R88BICESym_00021	SU343ICESym_00012
R7AICESym_00022	msi022	trbI	conjugal transfer protein; TrbI	Core	10	10	1	1	1050	.	.	.	1214	1214	405	1214	ATCC700743ICESym_00013	MAFF303099ICESym_00028	NZP2014ICESym_00028	NZP2037ICESym_00013	NZP2042ICESym_00014	NZP2234ICESym_00020	NZP2298ICESym_00025	R7AICESym_00022	R88BICESym_00022	SU343ICESym_00013
R7AICESym_00023	msi023	trbG	P-type conjugative transfer protein TrbG	Core	10	10	1	1	1051	.	.	.	1028	1028	343	1028	ATCC700743ICESym_00014	MAFF303099ICESym_00029	NZP2014ICESym_00029	NZP2037ICESym_00014	NZP2042ICESym_00015	NZP2234ICESym_00021	NZP2298ICESym_00026	R7AICESym_00023	R88BICESym_00023	SU343ICESym_00014
R7AICESym_00024	msi024	trbF	conjugal transfer protein TrbF	Core	10	10	1	1	1052	.	.	.	725	725	242	725	ATCC700743ICESym_00015	MAFF303099ICESym_00030	NZP2014ICESym_00030	NZP2037ICESym_00015	NZP2042ICESym_00016	NZP2234ICESym_00022	NZP2298ICESym_00027	R7AICESym_00024	R88BICESym_00024	SU343ICESym_00015
R7AICESym_00025	msi025	trbL	P-type conjugative transfer protein TrbL	Core	10	10	1	1	1053	.	.	.	1322	1322	441	1322	ATCC700743ICESym_00016	MAFF303099ICESym_00031	NZP2014ICESym_00031	NZP2037ICESym_00016	NZP2042ICESym_00017	NZP2234ICESym_00023	NZP2298ICESym_00028	R7AICESym_00025	R88BICESym_00025	SU343ICESym_00016
R7AICESym_00026	msi026	trbJ	P-type conjugative transfer protein TrbJ	Core	10	10	1	1	1054	.	.	.	725	725	242	725	ATCC700743ICESym_00017	MAFF303099ICESym_00032	NZP2014ICESym_00032	NZP2037ICESym_00017	NZP2042ICESym_00018	NZP2234ICESym_00024	NZP2298ICESym_00029	R7AICESym_00026	R88BICESym_00026	SU343ICESym_00017
R7AICESym_00027	msi027	trbE	conjugal transfer protein TrbE	Core	10	10	1	1	1055	.	.	.	2450	2450	817	2450	ATCC700743ICESym_00018	MAFF303099ICESym_00033	NZP2014ICESym_00033	NZP2037ICESym_00018	NZP2042ICESym_00019	NZP2234ICESym_00025	NZP2298ICESym_00030	R7AICESym_00027	R88BICESym_00027	SU343ICESym_00018
R7AICESym_00028	msi028	trbD	conjugal transfer protein	Core	10	10	1	1	1056	.	.	.	272	272	91	272	ATCC700743ICESym_00019	MAFF303099ICESym_00034	NZP2014ICESym_00034	NZP2037ICESym_00019	NZP2042ICESym_00020	NZP2234ICESym_00026	NZP2298ICESym_00031	R7AICESym_00028	R88BICESym_00028	SU343ICESym_00019
R7AICESym_00029	msi029	trbC	conjugal transfer protein TrbC	Core	10	10	1	1	1057	.	.	.	308	308	103	308	ATCC700743ICESym_00020	MAFF303099ICESym_00035	NZP2014ICESym_00035	NZP2037ICESym_00020	NZP2042ICESym_00021	NZP2234ICESym_00027	NZP2298ICESym_00032	R7AICESym_00029	R88BICESym_00029	SU343ICESym_00020
R7AICESym_00030	msi030	trbB	P-type conjugative transfer ATPase TrbB	Core	10	10	1	1	1058	.	.	.	968	968	323	968	ATCC700743ICESym_00021	MAFF303099ICESym_00036	NZP2014ICESym_00036	NZP2037ICESym_00021	NZP2042ICESym_00022	NZP2234ICESym_00028	NZP2298ICESym_00033	R7AICESym_00030	R88BICESym_00030	SU343ICESym_00021
R7AICESym_00031	msi031	trbA	CopG family transcriptional regulator	Core	10	10	1	1	1059	.	.	.	413	413	138	413	ATCC700743ICESym_00022	MAFF303099ICESym_00037	NZP2014ICESym_00037	NZP2037ICESym_00022	NZP2042ICESym_00023	NZP2234ICESym_00029	NZP2298ICESym_00034	R7AICESym_00031	R88BICESym_00031	SU343ICESym_00022
R7AICESym_00032	msi032	traG	conjugal transfer protein; TraG	Core	10	10	1	1	1060	.	.	.	2030	2351	751	2254	ATCC700743ICESym_00023	MAFF303099ICESym_00038	NZP2014ICESym_00038	NZP2037ICESym_00023	NZP2042ICESym_00024	NZP2234ICESym_00030	NZP2298ICESym_00035	R7AICESym_00032	R88BICESym_00032	SU343ICESym_00023
R7AICESym_00033	msi033	.	hypothetical protein; No predicted domains	Core	10	10	1	1	1063	.	.	.	389	389	130	389	ATCC700743ICESym_00024	MAFF303099ICESym_00039	NZP2014ICESym_00039	NZP2037ICESym_00024	NZP2042ICESym_00026	NZP2234ICESym_00031	NZP2298ICESym_00037	R7AICESym_00033	R88BICESym_00033	SU343ICESym_00024
R7AICESym_00036	msi035	hemN	oxygen-independent coproporphyrinogen III oxidase	Core	10	10	1	1	1066	.	.	.	1181	1325	437	1310	ATCC700743ICESym_00027	MAFF303099ICESym_00042	NZP2014ICESym_00042	NZP2037ICESym_00027	NZP2042ICESym_00029	NZP2234ICESym_00032	NZP2298ICESym_00040	R7AICESym_00036	R88BICESym_00036	SU343ICESym_00027
R7AICESym_00038	msi036	omp2B2	porin	Core	10	10	1	1	1068	.	.	.	1163	1163	388	1163	ATCC700743ICESym_00029	MAFF303099ICESym_00044	NZP2014ICESym_00047	NZP2037ICESym_00029	NZP2042ICESym_00030	NZP2234ICESym_00033	NZP2298ICESym_00042	R7AICESym_00038	R88BICESym_00038	SU343ICESym_00029
R7AICESym_00040	msi038	nodM	glutamine--fructose-6-phosphate transaminase (isomerizing)	Core	10	10	1	1	1071	.	.	.	1823	1823	608	1823	ATCC700743ICESym_00031	MAFF303099ICESym_00047	NZP2014ICESym_00050	NZP2037ICESym_00031	NZP2042ICESym_00032	NZP2234ICESym_00034	NZP2298ICESym_00044	R7AICESym_00040	R88BICESym_00040	SU343ICESym_00031
R7AICESym_00042	msi039	traI1	conjugation factor synthase; TraI	Core	10	10	1	1	1072	.	.	.	644	647	215	644	ATCC700743ICESym_00032	MAFF303099ICESym_00049	NZP2014ICESym_00051	NZP2037ICESym_00032	NZP2042ICESym_00034	NZP2234ICESym_00035	NZP2298ICESym_00045	R7AICESym_00042	R88BICESym_00042	SU343ICESym_00032
R7AICESym_00044	msi040	cah	carbonic anhydrase	Core	10	10	1	1	1074	.	.	.	752	764	253	758	ATCC700743ICESym_00034	MAFF303099ICESym_00051	NZP2014ICESym_00053	NZP2037ICESym_00034	NZP2042ICESym_00035	NZP2234ICESym_00037	NZP2298ICESym_00047	R7AICESym_00044	R88BICESym_00044	SU343ICESym_00034
R7AICESym_00045	msi041	.	hypothetical protein; B3/4 domain; RNA binding (GO:0003723); phenylalanine-tRNA ligase activity (GO:0004826)	Core	10	10	1	1	1075	.	.	.	551	689	225	675	ATCC700743ICESym_00035	MAFF303099ICESym_00053	NZP2014ICESym_00054	NZP2037ICESym_00035	NZP2042ICESym_00036	NZP2234ICESym_00038	NZP2298ICESym_00048	R7AICESym_00045	R88BICESym_00045	SU343ICESym_00035
R7AICESym_00046	msi042	lyseE	LysE family translocator; LysE (PF01810)	Core	10	10	1	1	1076	.	.	.	638	638	213	638	ATCC700743ICESym_00036	MAFF303099ICESym_00054	NZP2014ICESym_00055	NZP2037ICESym_00036	NZP2042ICESym_00037	NZP2234ICESym_00039	NZP2298ICESym_00049	R7AICESym_00046	R88BICESym_00046	SU343ICESym_00036
R7AICESym_00047	msi043	dapA	dihydrodipicolinate synthetase	Core	10	10	1	1	1078	.	.	.	887	887	296	887	ATCC700743ICESym_00037	MAFF303099ICESym_00055	NZP2014ICESym_00056	NZP2037ICESym_00037	NZP2042ICESym_00038	NZP2234ICESym_00040	NZP2298ICESym_00050	R7AICESym_00047	R88BICESym_00047	SU343ICESym_00037
R7AICESym_00062	msi059	.	hypothetical protein; Ulp1 protease family; C-terminal catalytic domain (IPR003653): Peptidase C48	Core	10	10	1	1	1099	.	.	.	3242	5699	1440	4320	ATCC700743ICESym_00056	MAFF303099ICESym_00121	NZP2014ICESym_00073	NZP2037ICESym_00056	NZP2042ICESym_00058	NZP2234ICESym_00055	NZP2298ICESym_00065	R7AICESym_00062	R88BICESym_00062	SU343ICESym_00056
R7AICESym_00064	msi061	.	hypothetical protein; No predicted domains	Core	10	10	1	1	1104	.	.	.	575	863	277	832	ATCC700743ICESym_00061	MAFF303099ICESym_00059	NZP2014ICESym_00079	NZP2037ICESym_00061	NZP2042ICESym_00063	NZP2234ICESym_00060	NZP2298ICESym_00070	R7AICESym_00064	R88BICESym_00064	SU343ICESym_00061
R7AICESym_00066	msi063	gib	MFS transport protein; Major facilitator superfamily domain (IPR020846)	Core	10	10	1	1	1106	.	.	.	1652	1652	551	1652	ATCC700743ICESym_00064	MAFF303099ICESym_00061	NZP2014ICESym_00081	NZP2037ICESym_00064	NZP2042ICESym_00066	NZP2234ICESym_00061	NZP2298ICESym_00071	R7AICESym_00066	R88BICESym_00066	SU343ICESym_00064
R7AICESym_00068	msi064	gib	Isopentenyl-diphosphate delta-isomerase; FMN-dependent (IPR011179)	Core	10	10	1	1	1107	.	.	.	1055	1148	366	1098	ATCC700743ICESym_00065	MAFF303099ICESym_00063	NZP2014ICESym_00083	NZP2037ICESym_00065	NZP2042ICESym_00067	NZP2234ICESym_00062	NZP2298ICESym_00072	R7AICESym_00068	R88BICESym_00068	SU343ICESym_00065
R7AICESym_00069	msi065	gib	Isoprenoid synthase domain superfamily (IPR008949)	Core	10	10	1	1	1108	.	.	.	902	902	301	902	ATCC700743ICESym_00066	MAFF303099ICESym_00064	NZP2014ICESym_00084	NZP2037ICESym_00066	NZP2042ICESym_00068	NZP2234ICESym_00063	NZP2298ICESym_00073	R7AICESym_00069	R88BICESym_00069	SU343ICESym_00066
R7AICESym_00070	msi066	gib	Terpenoid cyclases/protein prenyltransferase alpha-alpha toroid (IPR008930)	Core	10	10	1	1	1109	.	.	.	1550	1847	590	1771	ATCC700743ICESym_00067	MAFF303099ICESym_00065	NZP2014ICESym_00085	NZP2037ICESym_00067	NZP2042ICESym_00069	NZP2234ICESym_00064	NZP2298ICESym_00074	R7AICESym_00070	R88BICESym_00070	SU343ICESym_00067
R7AICESym_00071	msi067	gib	Polyprenyl synthetase (IPR000092)	Core	10	10	1	1	1111	.	.	.	965	965	322	965	ATCC700743ICESym_00068	MAFF303099ICESym_00066	NZP2014ICESym_00086	NZP2037ICESym_00068	NZP2042ICESym_00071	NZP2234ICESym_00066	NZP2298ICESym_00075	R7AICESym_00071	R88BICESym_00071	SU343ICESym_00068
R7AICESym_00072	msi068	gib	cytochrome P450	Core	10	10	1	1	1113	.	.	.	1343	1343	448	1343	ATCC700743ICESym_00069	MAFF303099ICESym_00068	NZP2014ICESym_00087	NZP2037ICESym_00069	NZP2042ICESym_00072	NZP2234ICESym_00067	NZP2298ICESym_00076	R7AICESym_00072	R88BICESym_00072	SU343ICESym_00069
R7AICESym_00073	msi069	gib	Short-chain dehydrogenase/reductase SDR (IPR002347)	Core	10	10	1	1	1114	.	.	.	1124	1139	375	1125	ATCC700743ICESym_00070	MAFF303099ICESym_00069	NZP2014ICESym_00088	NZP2037ICESym_00070	NZP2042ICESym_00073	NZP2234ICESym_00068	NZP2298ICESym_00077	R7AICESym_00073	R88BICESym_00073	SU343ICESym_00070
R7AICESym_00074	msi070	gib	cytochrome P450	Core	10	10	1	1	1115	.	.	.	1286	1289	429	1287	ATCC700743ICESym_00071	MAFF303099ICESym_00070	NZP2014ICESym_00089	NZP2037ICESym_00071	NZP2042ICESym_00074	NZP2234ICESym_00069	NZP2298ICESym_00078	R7AICESym_00074	R88BICESym_00074	SU343ICESym_00071
R7AICESym_00075	msi071	gib	cytochrome P450	Core	10	10	1	1	1124	.	.	.	1202	1202	401	1202	ATCC700743ICESym_00072	MAFF303099ICESym_00071	NZP2014ICESym_00090	NZP2037ICESym_00072	NZP2042ICESym_00075	NZP2234ICESym_00070	NZP2298ICESym_00079	R7AICESym_00075	R88BICESym_00075	SU343ICESym_00072
R7AICESym_00115	msi107	.	Transglycosylase SLT domain 1 (IPR008258)	Core	10	10	1	1	1866	.	.	.	683	683	228	683	ATCC700743ICESym_00092	MAFF303099ICESym_00232	NZP2014ICESym_00103	NZP2037ICESym_00092	NZP2042ICESym_00091	NZP2234ICESym_00099	NZP2298ICESym_00138	R7AICESym_00115	R88BICESym_00115	SU343ICESym_00092
R7AICESym_00116	msi108	traF	TraF signal peptidase; Peptidase S26 (IPR019533)	Core	10	10	1	1	1867	.	.	.	548	548	183	548	ATCC700743ICESym_00093	MAFF303099ICESym_00233	NZP2014ICESym_00104	NZP2037ICESym_00093	NZP2042ICESym_00092	NZP2234ICESym_00100	NZP2298ICESym_00139	R7AICESym_00116	R88BICESym_00116	SU343ICESym_00093
R7AICESym_00117	msi109	rdfS	DNA-binding protein; Helix-turn-helix domain; group 17 (IPR041657)	Core	10	10	1	1	1868	.	.	.	269	269	90	269	ATCC700743ICESym_00094	MAFF303099ICESym_00234	NZP2014ICESym_00105	NZP2037ICESym_00094	NZP2042ICESym_00093	NZP2234ICESym_00101	NZP2298ICESym_00140	R7AICESym_00117	R88BICESym_00117	SU343ICESym_00094
R7AICESym_00118	msi110	.	DUF736; hypothetical protein	Core	10	10	1	1	1874	.	.	.	323	323	108	323	ATCC700743ICESym_00095	MAFF303099ICESym_00235	NZP2014ICESym_00106	NZP2037ICESym_00095	NZP2042ICESym_00094	NZP2234ICESym_00102	NZP2298ICESym_00141	R7AICESym_00118	R88BICESym_00118	SU343ICESym_00095
R7AICESym_00122	msi113	.	MFS transporter: RNA polymerase sigma factor 54; DNA-binding (IPR007634) + Major facilitator superfamily domain (IPR020846)	Core	10	10	1	1	1877	.	.	.	1217	1676	481	1443	ATCC700743ICESym_00098	MAFF303099ICESym_00237	NZP2014ICESym_00109	NZP2037ICESym_00098	NZP2042ICESym_00097	NZP2234ICESym_00105	NZP2298ICESym_00143	R7AICESym_00122	R88BICESym_00122	SU343ICESym_00098
R7AICESym_00123	msi115	nodD1	transcriptional regulator; nudulation protein; NodD	Core	10	10	1	1	1880	.	.	.	905	905	302	905	ATCC700743ICESym_00100	MAFF303099ICESym_00239	NZP2014ICESym_00111	NZP2037ICESym_00100	NZP2042ICESym_00099	NZP2234ICESym_00106	NZP2298ICESym_00145	R7AICESym_00123	R88BICESym_00123	SU343ICESym_00100
R7AICESym_00127	msi118	nodD2	LysR family transcriptional regulator	Core	10	10	1	1	1886	.	.	.	944	944	315	944	ATCC700743ICESym_00104	MAFF303099ICESym_00243	NZP2014ICESym_00114	NZP2037ICESym_00104	NZP2042ICESym_00103	NZP2234ICESym_00110	NZP2298ICESym_00148	R7AICESym_00127	R88BICESym_00127	SU343ICESym_00104
R7AICESym_00128	msi119	.	Uncharacterised conserved protein UCP036778; sugar epimerase-type (IPR014621)	Core	10	10	1	1	1887	.	.	.	809	812	270	810	ATCC700743ICESym_00105	MAFF303099ICESym_00244	NZP2014ICESym_00115	NZP2037ICESym_00105	NZP2042ICESym_00104	NZP2234ICESym_00111	NZP2298ICESym_00149	R7AICESym_00128	R88BICESym_00128	SU343ICESym_00105
R7AICESym_00129	msi120	.	Amino acid exporter protein; LeuE-type (IPR001123)	Core	10	10	1	1	1888	.	.	.	650	650	217	650	ATCC700743ICESym_00106	MAFF303099ICESym_00245	NZP2014ICESym_00116	NZP2037ICESym_00106	NZP2042ICESym_00105	NZP2234ICESym_00112	NZP2298ICESym_00150	R7AICESym_00129	R88BICESym_00129	SU343ICESym_00106
R7AICESym_00130	msi121	.	FMN-binding negative transcriptional regulator; Transcriptional regulator PAI 2-type (IPR007396)	Core	10	10	1	1	1889	.	.	.	623	623	208	623	ATCC700743ICESym_00107	MAFF303099ICESym_00246	NZP2014ICESym_00117	NZP2037ICESym_00107	NZP2042ICESym_00106	NZP2234ICESym_00113	NZP2298ICESym_00151	R7AICESym_00130	R88BICESym_00130	SU343ICESym_00107
R7AICESym_00131	msi122	nodB	chitooligosaccharide deacetylase NodB	Core	10	10	1	1	1892	.	.	.	659	659	220	659	ATCC700743ICESym_00115	MAFF303099ICESym_00247	NZP2014ICESym_00120	NZP2037ICESym_00115	NZP2042ICESym_00114	NZP2234ICESym_00114	NZP2298ICESym_00152	R7AICESym_00131	R88BICESym_00131	SU343ICESym_00115
R7AICESym_00133	msi124	.	Transcription regulator HTH; GntR (IPR000524) + Aminotransferase; class I/classII (IPR004839)	Core	10	10	1	1	1895	.	.	.	1424	1490	485	1454	ATCC700743ICESym_00116	MAFF303099ICESym_00249	NZP2014ICESym_00121	NZP2037ICESym_00116	NZP2042ICESym_00115	NZP2234ICESym_00116	NZP2298ICESym_00154	R7AICESym_00133	R88BICESym_00133	SU343ICESym_00116
R7AICESym_00135	msi125	nolO	nodulation protein	Core	10	10	1	1	1624	.	.	.	2021	2021	674	2021	ATCC700743ICESym_00119	MAFF303099ICESym_00251	NZP2014ICESym_00126	NZP2037ICESym_00119	NZP2042ICESym_00118	NZP2234ICESym_00118	NZP2298ICESym_00156	R7AICESym_00135	R88BICESym_00135	SU343ICESym_00119
R7AICESym_00136	msi126	nodJ	nodulation protein NodJ	Core	10	10	1	1	1621	.	.	.	788	788	263	788	ATCC700743ICESym_00121	MAFF303099ICESym_00252	NZP2014ICESym_00128	NZP2037ICESym_00121	NZP2042ICESym_00120	NZP2234ICESym_00119	NZP2298ICESym_00157	R7AICESym_00136	R88BICESym_00136	SU343ICESym_00121
R7AICESym_00137	msi127	nodI	nodulation ATP-binding protein; NodI	Core	10	10	1	1	1620	.	.	.	1046	1046	349	1046	ATCC700743ICESym_00122	MAFF303099ICESym_00253	NZP2014ICESym_00129	NZP2037ICESym_00122	NZP2042ICESym_00121	NZP2234ICESym_00120	NZP2298ICESym_00158	R7AICESym_00137	R88BICESym_00137	SU343ICESym_00122
R7AICESym_00138	msi128	nodC	chitooligosaccharide synthase NodC	Core	10	10	1	1	1619	.	.	.	1274	1274	425	1274	ATCC700743ICESym_00123	MAFF303099ICESym_00254	NZP2014ICESym_00130	NZP2037ICESym_00123	NZP2042ICESym_00122	NZP2234ICESym_00121	NZP2298ICESym_00159	R7AICESym_00138	R88BICESym_00138	SU343ICESym_00123
R7AICESym_00139	msi129	nodA	acyltransferase; nodulation protein; NodA	Core	10	10	1	1	1618	.	.	.	593	596	198	593	ATCC700743ICESym_00124	MAFF303099ICESym_00255	NZP2014ICESym_00131	NZP2037ICESym_00124	NZP2042ICESym_00123	NZP2234ICESym_00122	NZP2298ICESym_00160	R7AICESym_00139	R88BICESym_00139	SU343ICESym_00124
R7AICESym_00140	msi131	nodS	methyltransferase domain-containing protein	Core	10	10	1	1	1617	.	.	.	569	608	192	576	ATCC700743ICESym_00125	MAFF303099ICESym_00256	NZP2014ICESym_00132	NZP2037ICESym_00125	NZP2042ICESym_00124	NZP2234ICESym_00124	NZP2298ICESym_00161	R7AICESym_00140	R88BICESym_00140	SU343ICESym_00125
R7AICESym_00142	msi132	ubiM	5-demethoxyubiquinol-8 5-hydroxylase UbiM; Ubiquinone biosynthesis hydroxylase UbiH/COQ6 (IPR010971)	Core	10	10	1	1	1613	.	.	.	1181	1187	395	1184	ATCC700743ICESym_00129	MAFF303099ICESym_00258	NZP2014ICESym_00136	NZP2037ICESym_00129	NZP2042ICESym_00127	NZP2234ICESym_00125	NZP2298ICESym_00163	R7AICESym_00142	R88BICESym_00142	SU343ICESym_00129
R7AICESym_00161	msi150	.	ParB/RepB/Spo0J partition protein	Core	10	10	1	1	1579	.	.	.	1730	1730	577	1730	ATCC700743ICESym_00135	MAFF303099ICESym_00260	NZP2014ICESym_00141	NZP2037ICESym_00135	NZP2042ICESym_00135	NZP2234ICESym_00127	NZP2298ICESym_00165	R7AICESym_00161	R88BICESym_00161	SU343ICESym_00135
R7AICESym_00162	msi151	.	DUF2958; hypothetical protein	Core	10	10	1	1	1578	.	.	.	419	419	140	419	ATCC700743ICESym_00136	MAFF303099ICESym_00261	NZP2014ICESym_00142	NZP2037ICESym_00136	NZP2042ICESym_00136	NZP2234ICESym_00128	NZP2298ICESym_00166	R7AICESym_00162	R88BICESym_00162	SU343ICESym_00136
R7AICESym_00164	msi152	ardC	DUF1738; hypothetical protein	Core	10	10	1	1	1577	.	.	.	158	962	269	806	ATCC700743ICESym_00137	MAFF303099ICESym_00262	NZP2014ICESym_00143	NZP2037ICESym_00137	NZP2042ICESym_00137	NZP2234ICESym_00129	NZP2298ICESym_00168	R7AICESym_00164	R88BICESym_00164	SU343ICESym_00137
R7AICESym_00166	msi154	.	Gcn5-related N-acetyltransferases (IPR000182); Acyl-CoA N-acyltransferase (IPR016181)	Core	10	10	1	1	995	.	.	.	455	455	152	455	ATCC700743ICESym_00220	MAFF303099ICESym_00283	NZP2014ICESym_00173	NZP2037ICESym_00227	NZP2042ICESym_00173	NZP2234ICESym_00156	NZP2298ICESym_00170	R7AICESym_00166	R88BICESym_00166	SU343ICESym_00220
R7AICESym_00169	msi158	ompW	OmpW family protein	Core	10	10	1	1	987	.	.	.	692	692	231	692	ATCC700743ICESym_00226	MAFF303099ICESym_00287	NZP2014ICESym_00179	NZP2037ICESym_00233	NZP2042ICESym_00178	NZP2234ICESym_00161	NZP2298ICESym_00175	R7AICESym_00169	R88BICESym_00169	SU343ICESym_00226
R7AICESym_00170	msi159	.	cytochrome P450	Core	10	10	1	1	983	.	.	.	497	1232	337	1011	ATCC700743ICESym_00227	MAFF303099ICESym_00288	NZP2014ICESym_00180	NZP2037ICESym_00234	NZP2042ICESym_00179	NZP2234ICESym_00162	NZP2298ICESym_00176	R7AICESym_00170	R88BICESym_00170	SU343ICESym_00227
Cobalamin riboswitch	-	Cob	Cobalimine biosyinthesis ribo-switch	Core
R7AICESym_00172	msi160	metE	Cobalamin-independent methionine synthase (IPR006276); 5-methyltetrahydropteroyltriglutamate homocysteine S-methyltransferase	Core	10	10	1	1	981	.	.	.	1424	2354	754	2261	ATCC700743ICESym_00231	MAFF303099ICESym_00291	NZP2014ICESym_00183	NZP2037ICESym_00238	NZP2042ICESym_00182	NZP2234ICESym_00167	NZP2298ICESym_00178	R7AICESym_00172	R88BICESym_00172	SU343ICESym_00231
R7AICESym_00174	-	.	DUF982; hypothetical protein	Core	10	10	1	1	978	.	.	.	248	248	83	248	ATCC700743ICESym_00233	MAFF303099ICESym_00292	NZP2014ICESym_00185	NZP2037ICESym_00240	NZP2042ICESym_00184	NZP2234ICESym_00169	NZP2298ICESym_00179	R7AICESym_00174	R88BICESym_00174	SU343ICESym_00233
R7AICESym_00175	-	.	DUF982; hypothetical protein	Core	10	10	1	1	977	.	.	.	302	302	101	302	ATCC700743ICESym_00235	MAFF303099ICESym_00293	NZP2014ICESym_00186	NZP2037ICESym_00242	NZP2042ICESym_00185	NZP2234ICESym_00170	NZP2298ICESym_00180	R7AICESym_00175	R88BICESym_00175	SU343ICESym_00235
R7AICESym_00176	msi163	mucR	ROS/MUCR transcriptional regulator (IPR008807)	Core	10	10	1	1	975	.	.	.	464	518	156	469	ATCC700743ICESym_00236	MAFF303099ICESym_00294	NZP2014ICESym_00187	NZP2037ICESym_00243	NZP2042ICESym_00186	NZP2234ICESym_00171	NZP2298ICESym_00181	R7AICESym_00176	R88BICESym_00176	SU343ICESym_00236
sRNA	-	⍺r14	NfeR1 homolog of S. meliloti	Core
R7AICESym_00181	msi167	glyA	Serine hydroxymethyltransferase-like domain (IPR039429)	Core	10	10	1	1	971	.	.	.	1337	1718	458	1375	ATCC700743ICESym_00241	MAFF303099ICESym_00299	NZP2014ICESym_00192	NZP2037ICESym_00248	NZP2042ICESym_00191	NZP2234ICESym_00174	NZP2298ICESym_00187	R7AICESym_00181	R88BICESym_00181	SU343ICESym_00241
R7AICESym_00187	msi172	.	hypothetical protein; No predicted domains	Core	10	10	1	1	966	.	.	.	251	335	95	284	ATCC700743ICESym_00249	MAFF303099ICESym_00306	NZP2014ICESym_00198	NZP2037ICESym_00256	NZP2042ICESym_00197	NZP2234ICESym_00179	NZP2298ICESym_00190	R7AICESym_00187	R88BICESym_00187	SU343ICESym_00249
R7AICESym_00316	msi262	nif	iron-sulfur cluster assembly accessory protein; FeS cluster biogenesis (IPR000361)	Core	10	10	1	1	560	.	.	.	320	449	115	345	ATCC700743ICESym_00379	MAFF303099ICESym_00460	NZP2014ICESym_00316	NZP2037ICESym_00383	NZP2042ICESym_00321	NZP2234ICESym_00257	NZP2298ICESym_00307	R7AICESym_00316	R88BICESym_00316	SU343ICESym_00379
R7AICESym_00317	msi263	nifU	NIF system FeS cluster assembly; NifU; N-terminal (IPR002871)	Core	10	10	1	1	534	.	.	.	461	515	164	493	ATCC700743ICESym_00380	MAFF303099ICESym_00461	NZP2014ICESym_00317	NZP2037ICESym_00384	NZP2042ICESym_00322	NZP2234ICESym_00258	NZP2298ICESym_00308	R7AICESym_00317	R88BICESym_00317	SU343ICESym_00380
R7AICESym_00319	msi264	queE	7-carboxy-7-deazaguanine synthase; Cx14CxxC-type (IPR030977)	Core	10	10	1	1	532	.	.	.	632	635	211	634	ATCC700743ICESym_00382	MAFF303099ICESym_00463	NZP2014ICESym_00319	NZP2037ICESym_00386	NZP2042ICESym_00324	NZP2234ICESym_00260	NZP2298ICESym_00310	R7AICESym_00319	R88BICESym_00319	SU343ICESym_00382
R7AICESym_00320	msi265	queD	6-pyruvoyl tetrahydropterin synthase/QueD family (IPR007115)	Core	10	10	1	1	529	.	.	.	353	353	118	353	ATCC700743ICESym_00383	MAFF303099ICESym_00464	NZP2014ICESym_00320	NZP2037ICESym_00387	NZP2042ICESym_00325	NZP2234ICESym_00261	NZP2298ICESym_00311	R7AICESym_00320	R88BICESym_00320	SU343ICESym_00383
R7AICESym_00325	msi273	acc	1-aminocyclopropane-1-carboxylate deaminase/D-cysteine desulfhydrase (IPR027278)	Core	10	10	1	1	1354	.	.	.	1013	1070	343	1030	ATCC700743ICESym_00390	MAFF303099ICESym_00473	NZP2014ICESym_00329	NZP2037ICESym_00394	NZP2042ICESym_00333	NZP2234ICESym_00266	NZP2298ICESym_00318	R7AICESym_00325	R88BICESym_00325	SU343ICESym_00390
R7AICESym_00328	msi275	nif	Ferredoxin III 4[4Fe-4S]; nif-specific (IPR014283)	Core	10	10	1	1	1356	.	.	.	317	320	106	317	ATCC700743ICESym_00402	MAFF303099ICESym_00475	NZP2014ICESym_00341	NZP2037ICESym_00407	NZP2042ICESym_00343	NZP2234ICESym_00268	NZP2298ICESym_00325	R7AICESym_00328	R88BICESym_00328	SU343ICESym_00402
R7AICESym_00329	msi276	nif	hypothetical protein; Putative nitrogen fixation protein (IPR007774)	Core	10	10	1	1	1359	.	.	.	203	203	68	203	ATCC700743ICESym_00403	MAFF303099ICESym_00476	NZP2014ICESym_00342	NZP2037ICESym_00408	NZP2042ICESym_00344	NZP2234ICESym_00269	NZP2298ICESym_00326	R7AICESym_00329	R88BICESym_00329	SU343ICESym_00403
R7AICESym_00333	msi278	.	Cupin 2; conserved barrel (IPR013096) + Methionyl/Leucyl tRNA synthetase (IPR015413) + Aminoacyl-tRNA synthetase; class Ia; anticodon-binding (IPR009080)	Core	10	10	1	1	1367	.	.	.	2000	2012	667	2001	ATCC700743ICESym_00407	MAFF303099ICESym_00478	NZP2014ICESym_00346	NZP2037ICESym_00412	NZP2042ICESym_00349	NZP2234ICESym_00272	NZP2298ICESym_00328	R7AICESym_00333	R88BICESym_00333	SU343ICESym_00407
R7AICESym_00334	msi279	.	Phytanoyl-CoA dioxygenase (IPR008775)	Core	10	10	1	1	1368	.	.	.	779	821	264	791	ATCC700743ICESym_00408	MAFF303099ICESym_00479	NZP2014ICESym_00347	NZP2037ICESym_00413	NZP2042ICESym_00350	NZP2234ICESym_00273	NZP2298ICESym_00329	R7AICESym_00334	R88BICESym_00334	SU343ICESym_00408
R7AICESym_00336	msi280	.	L-lysine 6-monooxygenase/L-ornithine 5-monooxygenase (IPR025700)	Core	10	10	1	1	1370	.	.	.	1490	1559	503	1510	ATCC700743ICESym_00410	MAFF303099ICESym_00481	NZP2014ICESym_00349	NZP2037ICESym_00415	NZP2042ICESym_00352	NZP2234ICESym_00276	NZP2298ICESym_00331	R7AICESym_00336	R88BICESym_00336	SU343ICESym_00410
R7AICESym_00340	msi282	.	Acetoacetate decarboxylase; bacterial (IPR023653)	Core	10	10	1	1	1376	.	.	.	743	743	248	743	ATCC700743ICESym_00416	MAFF303099ICESym_00485	NZP2014ICESym_00352	NZP2037ICESym_00420	NZP2042ICESym_00357	NZP2234ICESym_00280	NZP2298ICESym_00336	R7AICESym_00340	R88BICESym_00340	SU343ICESym_00416
R7AICESym_00341	-	.	hypothetical protein; No predicted domains	Core	10	10	1	1	1377	.	.	.	350	401	132	395	ATCC700743ICESym_00417	MAFF303099ICESym_00488	NZP2014ICESym_00353	NZP2037ICESym_00421	NZP2042ICESym_00358	NZP2234ICESym_00281	NZP2298ICESym_00337	R7AICESym_00341	R88BICESym_00341	SU343ICESym_00417
R7AICESym_00344	msi287	.	Transcriptional regulatory protein WalR-like (IPR039420)	Core	10	10	1	1	1380	.	.	.	785	785	262	785	ATCC700743ICESym_00420	MAFF303099ICESym_00491	NZP2014ICESym_00355	NZP2037ICESym_00424	NZP2042ICESym_00365	NZP2234ICESym_00284	NZP2298ICESym_00341	R7AICESym_00344	R88BICESym_00344	SU343ICESym_00420
R7AICESym_00345	msi288	nif	NifX-associated nitrogen fixation protein; Uncharacterised protein family UPF0460 (IPR004952)	Core	10	10	1	1	1381	.	.	.	479	479	160	479	ATCC700743ICESym_00421	MAFF303099ICESym_00492	NZP2014ICESym_00356	NZP2037ICESym_00425	NZP2042ICESym_00366	NZP2234ICESym_00285	NZP2298ICESym_00342	R7AICESym_00345	R88BICESym_00345	SU343ICESym_00421
R7AICESym_00346	msi289	nifX	nitrogen fixation protein NifX	Core	10	10	1	1	1382	.	.	.	497	497	166	497	ATCC700743ICESym_00422	MAFF303099ICESym_00493	NZP2014ICESym_00357	NZP2037ICESym_00426	NZP2042ICESym_00367	NZP2234ICESym_00286	NZP2298ICESym_00343	R7AICESym_00346	R88BICESym_00346	SU343ICESym_00422
R7AICESym_00347	msi290	nifN	nitrogenase iron-molybdenum cofactor biosynthesis protein NifN	Core	10	10	1	1	1383	.	.	.	1382	1382	461	1382	ATCC700743ICESym_00423	MAFF303099ICESym_00494	NZP2014ICESym_00358	NZP2037ICESym_00427	NZP2042ICESym_00368	NZP2234ICESym_00287	NZP2298ICESym_00344	R7AICESym_00347	R88BICESym_00347	SU343ICESym_00423
R7AICESym_00348	msi291	nifE	nitrogenase iron-molybdenum cofactor biosynthesis protein NifE	Core	10	10	1	1	1384	.	.	.	1490	1490	497	1490	ATCC700743ICESym_00424	MAFF303099ICESym_00495	NZP2014ICESym_00359	NZP2037ICESym_00428	NZP2042ICESym_00369	NZP2234ICESym_00288	NZP2298ICESym_00345	R7AICESym_00348	R88BICESym_00348	SU343ICESym_00424
R7AICESym_00349	msi292	nifK	nitrogenase molybdenum-iron protein subunit beta	Core	10	10	1	1	1385	.	.	.	1541	1637	517	1552	ATCC700743ICESym_00425	MAFF303099ICESym_00496	NZP2014ICESym_00360	NZP2037ICESym_00429	NZP2042ICESym_00370	NZP2234ICESym_00289	NZP2298ICESym_00346	R7AICESym_00349	R88BICESym_00349	SU343ICESym_00425
R7AICESym_00350	msi293	nifD	nitrogenase molybdenum-iron protein alpha chain	Core	10	10	1	1	1386	.	.	.	1505	1505	502	1505	ATCC700743ICESym_00426	MAFF303099ICESym_00497	NZP2014ICESym_00361	NZP2037ICESym_00430	NZP2042ICESym_00371	NZP2234ICESym_00290	NZP2298ICESym_00347	R7AICESym_00350	R88BICESym_00350	SU343ICESym_00426
R7AICESym_00351	msi294	nifH	nitrogenase iron protein	Core	10	10	1	1	1387	.	.	.	893	893	298	893	ATCC700743ICESym_00427	MAFF303099ICESym_00498	NZP2014ICESym_00362	NZP2037ICESym_00431	NZP2042ICESym_00372	NZP2234ICESym_00291	NZP2298ICESym_00348	R7AICESym_00351	R88BICESym_00351	SU343ICESym_00427
R7AICESym_00381	msi322	.	Pyridoxal phosphate-dependent transferase (IPR015424)	Core	10	10	1	1	1410	.	.	.	968	1709	544	1632	ATCC700743ICESym_00443	MAFF303099ICESym_00511	NZP2014ICESym_00378	NZP2037ICESym_00447	NZP2042ICESym_00388	NZP2234ICESym_00302	NZP2298ICESym_00361	R7AICESym_00381	R88BICESym_00381	SU343ICESym_00443
R7AICESym_00382	msi323	.	Asparagine synthase; glutamine-hydrolyzing (IPR006426)	Core	10	10	1	1	1413	.	.	.	1892	1892	631	1892	ATCC700743ICESym_00445	MAFF303099ICESym_00513	NZP2014ICESym_00382	NZP2037ICESym_00449	NZP2042ICESym_00390	NZP2234ICESym_00304	NZP2298ICESym_00363	R7AICESym_00382	R88BICESym_00382	SU343ICESym_00445
R7AICESym_00383	-	.	S-adenosyl-L-methionine-dependent methyltransferase (IPR029063); SAM-binding methyltransferase MPBQ/MBSQ (IPR031164)	Core	10	10	1	1	1414	.	.	.	914	914	305	914	ATCC700743ICESym_00446	MAFF303099ICESym_00514	NZP2014ICESym_00383	NZP2037ICESym_00450	NZP2042ICESym_00391	NZP2234ICESym_00305	NZP2298ICESym_00364	R7AICESym_00383	R88BICESym_00383	SU343ICESym_00446
R7AICESym_00384	msi324	.	hypothetical protein	Core	10	10	1	1	1415	.	.	.	599	668	207	620	ATCC700743ICESym_00447	MAFF303099ICESym_00515	NZP2014ICESym_00384	NZP2037ICESym_00451	NZP2042ICESym_00392	NZP2234ICESym_00306	NZP2298ICESym_00365	R7AICESym_00384	R88BICESym_00384	SU343ICESym_00447
R7AICESym_00385	msi325	.	Nucleotide-diphospho-sugar transferases (IPR029044)	Core	10	10	1	1	1416	.	.	.	809	848	272	817	ATCC700743ICESym_00448	MAFF303099ICESym_00516	NZP2014ICESym_00385	NZP2037ICESym_00452	NZP2042ICESym_00393	NZP2234ICESym_00307	NZP2298ICESym_00366	R7AICESym_00385	R88BICESym_00385	SU343ICESym_00448
R7AICESym_00386	msi326	.	Pyridoxal phosphate-dependent transferase (IPR015424)	Core	10	10	1	1	1417	.	.	.	1190	1190	397	1190	ATCC700743ICESym_00449	MAFF303099ICESym_00517	NZP2014ICESym_00386	NZP2037ICESym_00453	NZP2042ICESym_00394	NZP2234ICESym_00308	NZP2298ICESym_00367	R7AICESym_00386	R88BICESym_00386	SU343ICESym_00449
R7AICESym_00387	msi327	.	Phosphoenolpyruvate phosphomutase; core (IPR012698)	Core	10	10	1	1	1418	.	.	.	908	908	303	908	ATCC700743ICESym_00450	MAFF303099ICESym_00518	NZP2014ICESym_00387	NZP2037ICESym_00454	NZP2042ICESym_00395	NZP2234ICESym_00309	NZP2298ICESym_00368	R7AICESym_00387	R88BICESym_00387	SU343ICESym_00450
R7AICESym_00388	msi328	.	LLM class flavin-dependent oxidoreductase; Luciferase-like domain (IPR011251); GO:0016705 oxidoreductase activity; acting on paired donors; with incorporation or reduction of molecular oxygen	Core	10	10	1	1	1419	.	.	.	1043	1055	350	1051	ATCC700743ICESym_00452	MAFF303099ICESym_00519	NZP2014ICESym_00388	NZP2037ICESym_00456	NZP2042ICESym_00397	NZP2234ICESym_00310	NZP2298ICESym_00369	R7AICESym_00388	R88BICESym_00388	SU343ICESym_00452
R7AICESym_00390	msi330	.	nuclear transport factor 2 family protein; SnoaL-like domain (IPR037401); gamma-BHC dehydrochlorinase	Core	10	10	1	1	1424	.	.	.	539	605	188	564	ATCC700743ICESym_00453	MAFF303099ICESym_00522	NZP2014ICESym_00389	NZP2037ICESym_00457	NZP2042ICESym_00398	NZP2234ICESym_00312	NZP2298ICESym_00371	R7AICESym_00390	R88BICESym_00390	SU343ICESym_00453
R7AICESym_00395	msi334	prxS	Peroxiredoxin-5-like (IPR037944)	Core	10	10	1	1	1431	.	.	.	353	548	176	528	ATCC700743ICESym_00455	MAFF303099ICESym_00527	NZP2014ICESym_00393	NZP2037ICESym_00459	NZP2042ICESym_00401	NZP2234ICESym_00317	NZP2298ICESym_00375	R7AICESym_00395	R88BICESym_00395	SU343ICESym_00455
R7AICESym_00396	msi335	rpoN2	RNA polymerase sigma-54 factor	Core	10	10	1	1	1432	.	.	.	1454	1454	485	1454	ATCC700743ICESym_00456	MAFF303099ICESym_00528	NZP2014ICESym_00394	NZP2037ICESym_00460	NZP2042ICESym_00402	NZP2234ICESym_00318	NZP2298ICESym_00376	R7AICESym_00396	R88BICESym_00396	SU343ICESym_00456
R7AICESym_00397	msi336	nifQ	nitrogen fixation protein NifQ	Core	10	10	1	1	1433	.	.	.	647	653	217	651	ATCC700743ICESym_00457	MAFF303099ICESym_00529	NZP2014ICESym_00395	NZP2037ICESym_00461	NZP2042ICESym_00403	NZP2234ICESym_00319	NZP2298ICESym_00377	R7AICESym_00397	R88BICESym_00397	SU343ICESym_00457
R7AICESym_00398	msi337	.	Ferredoxin III 4[4Fe-4S]; nif-specific (IPR014283)	Core	10	10	1	1	1435	.	.	.	317	317	106	317	ATCC700743ICESym_00458	MAFF303099ICESym_00530	NZP2014ICESym_00396	NZP2037ICESym_00462	NZP2042ICESym_00404	NZP2234ICESym_00320	NZP2298ICESym_00378	R7AICESym_00398	R88BICESym_00398	SU343ICESym_00458
R7AICESym_00400	msi339	exsA	cyclic beta-1;2-glucan ABC transporter (PRK13657); Type I protein exporter (IPR039421)	Core	10	10	1	1	1437	.	.	.	1895	1931	638	1915	ATCC700743ICESym_00460	MAFF303099ICESym_00532	NZP2014ICESym_00398	NZP2037ICESym_00464	NZP2042ICESym_00406	NZP2234ICESym_00322	NZP2298ICESym_00380	R7AICESym_00400	R88BICESym_00400	SU343ICESym_00460
R7AICESym_00402	msi340	nifS	cysteine desulfurase NifS	Core	10	10	1	1	1438	.	.	.	1247	1259	418	1255	ATCC700743ICESym_00461	MAFF303099ICESym_00535	NZP2014ICESym_00399	NZP2037ICESym_00465	NZP2042ICESym_00407	NZP2234ICESym_00323	NZP2298ICESym_00382	R7AICESym_00402	R88BICESym_00402	SU343ICESym_00461
R7AICESym_00403	msi341	nifW	nitrogenase stabilizing/protective protein NifW	Core	10	10	1	1	1440	.	.	.	383	383	128	383	ATCC700743ICESym_00462	MAFF303099ICESym_00536	NZP2014ICESym_00400	NZP2037ICESym_00466	NZP2042ICESym_00408	NZP2234ICESym_00324	NZP2298ICESym_00383	R7AICESym_00403	R88BICESym_00403	SU343ICESym_00462
R7AICESym_00404	msi342	fixA	electron transfer flavoprotein subunit beta/FixA family protein	Core	10	10	1	1	1441	.	.	.	851	851	284	851	ATCC700743ICESym_00463	MAFF303099ICESym_00537	NZP2014ICESym_00401	NZP2037ICESym_00467	NZP2042ICESym_00409	NZP2234ICESym_00326	NZP2298ICESym_00384	R7AICESym_00404	R88BICESym_00404	SU343ICESym_00463
R7AICESym_00405	msi343	fixB	electron transfer flavoprotein subunit alpha/FixB family protein	Core	10	10	1	1	1442	.	.	.	1106	1106	369	1106	ATCC700743ICESym_00464	MAFF303099ICESym_00538	NZP2014ICESym_00402	NZP2037ICESym_00468	NZP2042ICESym_00410	NZP2234ICESym_00327	NZP2298ICESym_00385	R7AICESym_00405	R88BICESym_00405	SU343ICESym_00464
R7AICESym_00406	msi344	fixC	Protein FixC-like (IPR039651)	Core	10	10	1	1	1443	.	.	.	1307	1307	436	1307	ATCC700743ICESym_00465	MAFF303099ICESym_00539	NZP2014ICESym_00403	NZP2037ICESym_00469	NZP2042ICESym_00411	NZP2234ICESym_00328	NZP2298ICESym_00386	R7AICESym_00406	R88BICESym_00406	SU343ICESym_00465
R7AICESym_00407	msi345	fixX	Ferredoxin-like; FixX (IPR012206)	Core	10	10	1	1	1444	.	.	.	299	299	100	299	ATCC700743ICESym_00466	MAFF303099ICESym_00540	NZP2014ICESym_00404	NZP2037ICESym_00470	NZP2042ICESym_00412	NZP2234ICESym_00329	NZP2298ICESym_00387	R7AICESym_00407	R88BICESym_00407	SU343ICESym_00466
R7AICESym_00408	msi346	nifA	nif-specific transcriptional activator NifA	Core	10	10	1	1	1445	.	.	.	1184	1760	567	1702	ATCC700743ICESym_00467	MAFF303099ICESym_00541	NZP2014ICESym_00405	NZP2037ICESym_00471	NZP2042ICESym_00413	NZP2234ICESym_00330	NZP2298ICESym_00388	R7AICESym_00408	R88BICESym_00408	SU343ICESym_00467
R7AICESym_00409	msi347	nifB	nitrogenase cofactor biosynthesis protein NifB	Core	10	10	1	1	1446	.	.	.	1481	1481	494	1481	ATCC700743ICESym_00468	MAFF303099ICESym_00542	NZP2014ICESym_00406	NZP2037ICESym_00472	NZP2042ICESym_00414	NZP2234ICESym_00331	NZP2298ICESym_00389	R7AICESym_00409	R88BICESym_00409	SU343ICESym_00468
R7AICESym_00410	msi348	fdxN	4Fe-4S ferredoxin-type; iron-sulphur binding domain (IPR017896)	Core	10	10	1	1	1447	.	.	.	194	194	65	194	ATCC700743ICESym_00469	MAFF303099ICESym_00543	NZP2014ICESym_00407	NZP2037ICESym_00473	NZP2042ICESym_00415	NZP2234ICESym_00332	NZP2298ICESym_00390	R7AICESym_00410	R88BICESym_00410	SU343ICESym_00469
R7AICESym_00411	msi349	nifZ	nitrogen fixation protein NifZ	Core	10	10	1	1	1448	.	.	.	326	326	109	326	ATCC700743ICESym_00470	MAFF303099ICESym_00544	NZP2014ICESym_00408	NZP2037ICESym_00474	NZP2042ICESym_00416	NZP2234ICESym_00333	NZP2298ICESym_00391	R7AICESym_00411	R88BICESym_00411	SU343ICESym_00470
R7AICESym_00412	msi350	fixU	NifT/FixU (IPR009727)	Core	10	10	1	1	1449	.	.	.	212	212	71	212	ATCC700743ICESym_00471	MAFF303099ICESym_00545	NZP2014ICESym_00409	NZP2037ICESym_00475	NZP2042ICESym_00417	NZP2234ICESym_00334	NZP2298ICESym_00392	R7AICESym_00412	R88BICESym_00412	SU343ICESym_00471
R7AICESym_00413	msi351	.	SIR2-like domain (IPR039444)	Core	10	10	1	1	1450	.	.	.	899	911	302	906	ATCC700743ICESym_00472	MAFF303099ICESym_00546	NZP2014ICESym_00410	NZP2037ICESym_00476	NZP2042ICESym_00418	NZP2234ICESym_00335	NZP2298ICESym_00393	R7AICESym_00413	R88BICESym_00413	SU343ICESym_00472
R7AICESym_00415	msi353	nolK	GDP-L-fucose synthase/GDP-L-colitose synthase (IPR028614)	Core	10	10	1	1	1455	.	.	.	953	968	322	966	ATCC700743ICESym_00474	MAFF303099ICESym_00549	NZP2014ICESym_00412	NZP2037ICESym_00478	NZP2042ICESym_00420	NZP2234ICESym_00338	NZP2298ICESym_00395	R7AICESym_00415	R88BICESym_00415	SU343ICESym_00474
R7AICESym_00416	msi354	noeL	GDP-mannose 4;6-dehydratase (IPR006368)	Core	10	10	1	1	1456	.	.	.	1100	1100	367	1100	ATCC700743ICESym_00475	MAFF303099ICESym_00550	NZP2014ICESym_00413	NZP2037ICESym_00479	NZP2042ICESym_00421	NZP2234ICESym_00339	NZP2298ICESym_00396	R7AICESym_00416	R88BICESym_00416	SU343ICESym_00475
R7AICESym_00417	msi355	nodZ	nodulation protein NodZ	Core	10	10	1	1	1457	.	.	.	989	989	330	989	ATCC700743ICESym_00476	MAFF303099ICESym_00551	NZP2014ICESym_00414	NZP2037ICESym_00480	NZP2042ICESym_00422	NZP2234ICESym_00340	NZP2298ICESym_00397	R7AICESym_00417	R88BICESym_00417	SU343ICESym_00476
R7AICESym_00422	msi358	dctB	dicarboxylate sensor protein	Core	10	10	1	1	1464	.	.	.	251	1892	357	1071	ATCC700743ICESym_00480	MAFF303099ICESym_00556	NZP2014ICESym_00419	NZP2037ICESym_00484	NZP2042ICESym_00425	NZP2234ICESym_00346	NZP2298ICESym_00404	R7AICESym_00422	R88BICESym_00422	SU343ICESym_00480
R7AICESym_00423	msi359	dctA	C4-dicarboxylate transport protein; dicarboxylate/amino acid:cation symporter	Core	10	10	1	1	1465	.	.	.	1433	1604	500	1501	ATCC700743ICESym_00481	MAFF303099ICESym_00557	NZP2014ICESym_00420	NZP2037ICESym_00485	NZP2042ICESym_00426	NZP2234ICESym_00347	NZP2298ICESym_00405	R7AICESym_00423	R88BICESym_00423	SU343ICESym_00481
R7AICESym_00425	msi360	fixV	LacI-type HTH domain (IPR000843) + Periplasmic binding protein (IPR025997)	Core	10	10	1	1	1468	.	.	.	1031	1055	348	1043	ATCC700743ICESym_00482	MAFF303099ICESym_00559	NZP2014ICESym_00421	NZP2037ICESym_00486	NZP2042ICESym_00427	NZP2234ICESym_00349	NZP2298ICESym_00407	R7AICESym_00425	R88BICESym_00425	SU343ICESym_00482
R7AICESym_00427	mis361	nifA2	nif-specific transcriptional activator NifA	Core	10	10	1	1	1470	.	.	.	1742	1814	583	1749	ATCC700743ICESym_00484	MAFF303099ICESym_00561	NZP2014ICESym_00423	NZP2037ICESym_00488	NZP2042ICESym_00429	NZP2234ICESym_00351	NZP2298ICESym_00409	R7AICESym_00427	R88BICESym_00427	SU343ICESym_00484
R7AICESym_00428	msi362	.	Nicotinic acid mononucleotide biosynthesis protein (IPR011213)	Core	10	10	1	1	1477	.	.	.	956	959	319	957	ATCC700743ICESym_00490	MAFF303099ICESym_00563	NZP2014ICESym_00427	NZP2037ICESym_00494	NZP2042ICESym_00435	NZP2234ICESym_00354	NZP2298ICESym_00415	R7AICESym_00428	R88BICESym_00428	SU343ICESym_00490
R7AICESym_00429	msi363	nadA	quinolinate synthase NadA	Core	10	10	1	1	1478	.	.	.	974	974	325	974	ATCC700743ICESym_00491	MAFF303099ICESym_00564	NZP2014ICESym_00428	NZP2037ICESym_00495	NZP2042ICESym_00436	NZP2234ICESym_00355	NZP2298ICESym_00416	R7AICESym_00429	R88BICESym_00429	SU343ICESym_00491
R7AICESym_00430	msi364	nadB	L-aspartate oxidase	Core	10	10	1	1	1479	.	.	.	1538	1541	513	1539	ATCC700743ICESym_00492	MAFF303099ICESym_00565	NZP2014ICESym_00429	NZP2037ICESym_00496	NZP2042ICESym_00437	NZP2234ICESym_00356	NZP2298ICESym_00417	R7AICESym_00430	R88BICESym_00430	SU343ICESym_00492
R7AICESym_00431	msi365	nadC	carboxylating nicotinate-nucleotide diphosphorylase	Core	10	10	1	1	1480	.	.	.	881	881	294	881	ATCC700743ICESym_00493	MAFF303099ICESym_00566	NZP2014ICESym_00430	NZP2037ICESym_00497	NZP2042ICESym_00438	NZP2234ICESym_00357	NZP2298ICESym_00418	R7AICESym_00431	R88BICESym_00431	SU343ICESym_00493
R7AICESym_00432	msi366	.	hypothetical protein; No predicted domains	Core	10	10	1	1	1481	.	.	.	347	347	116	347	ATCC700743ICESym_00494	MAFF303099ICESym_00567	NZP2014ICESym_00431	NZP2037ICESym_00498	NZP2042ICESym_00439	NZP2234ICESym_00358	NZP2298ICESym_00419	R7AICESym_00432	R88BICESym_00432	SU343ICESym_00494
R7AICESym_00433	msi367	bioB	biotin synthase BioB	Core	10	10	1	1	1484	.	.	.	995	1013	335	1004	ATCC700743ICESym_00495	MAFF303099ICESym_00568	NZP2014ICESym_00432	NZP2037ICESym_00499	NZP2042ICESym_00440	NZP2234ICESym_00359	NZP2298ICESym_00420	R7AICESym_00433	R88BICESym_00433	SU343ICESym_00495
R7AICESym_00435	msi369	bioD	dethiobiotin synthetase	Core	10	10	1	1	1486	.	.	.	635	635	212	635	ATCC700743ICESym_00497	MAFF303099ICESym_00570	NZP2014ICESym_00434	NZP2037ICESym_00501	NZP2042ICESym_00442	NZP2234ICESym_00361	NZP2298ICESym_00422	R7AICESym_00435	R88BICESym_00435	SU343ICESym_00497
R7AICESym_00436	msi370	bioA	adenosylmethionine--8-amino-7-oxononanoate transaminase	Core	10	10	1	1	1487	.	.	.	1265	1265	422	1265	ATCC700743ICESym_00498	MAFF303099ICESym_00571	NZP2014ICESym_00435	NZP2037ICESym_00502	NZP2042ICESym_00443	NZP2234ICESym_00362	NZP2298ICESym_00423	R7AICESym_00436	R88BICESym_00436	SU343ICESym_00498
R7AICESym_00437	msi371	bioZ	beta-ketoacyl-ACP synthase III	Core	10	10	1	1	1488	.	.	.	983	983	328	983	ATCC700743ICESym_00499	MAFF303099ICESym_00572	NZP2014ICESym_00436	NZP2037ICESym_00503	NZP2042ICESym_00444	NZP2234ICESym_00363	NZP2298ICESym_00424	R7AICESym_00437	R88BICESym_00437	SU343ICESym_00499
R7AICESym_00438	msi372	panD	aspartate 1-decarboxylase	Core	10	10	1	1	1490	.	.	.	452	452	151	452	ATCC700743ICESym_00500	MAFF303099ICESym_00573	NZP2014ICESym_00437	NZP2037ICESym_00504	NZP2042ICESym_00445	NZP2234ICESym_00364	NZP2298ICESym_00425	R7AICESym_00438	R88BICESym_00438	SU343ICESym_00500
R7AICESym_00440	msi373	.	hypothetical protein; No predicted domains	Core	10	10	1	1	1492	.	.	.	185	191	62	187	ATCC700743ICESym_00502	MAFF303099ICESym_00574	NZP2014ICESym_00439	NZP2037ICESym_00506	NZP2042ICESym_00447	NZP2234ICESym_00365	NZP2298ICESym_00427	R7AICESym_00440	R88BICESym_00440	SU343ICESym_00502
R7AICESym_00442	msi374	groeS	Chaperonin Cpn10	Core	10	10	1	1	1566	.	.	.	296	296	99	296	ATCC700743ICESym_00142	MAFF303099ICESym_00584	NZP2014ICESym_00147	NZP2037ICESym_00148	NZP2042ICESym_00147	NZP2234ICESym_00370	NZP2298ICESym_00429	R7AICESym_00442	R88BICESym_00442	SU343ICESym_00142
R7AICESym_00443	msi375	groeL	Chaperonin Cpn60	Core	10	10	1	1	1565	.	.	.	1658	1667	554	1662	ATCC700743ICESym_00143	MAFF303099ICESym_00585	NZP2014ICESym_00148	NZP2037ICESym_00149	NZP2042ICESym_00148	NZP2234ICESym_00371	NZP2298ICESym_00430	R7AICESym_00443	R88BICESym_00443	SU343ICESym_00143
R7AICESym_00446	-	.	transposase	Core	10	10	1	1	1559	.	.	.	677	689	227	680	ATCC700743ICESym_00523	MAFF303099ICESym_00587	NZP2014ICESym_00458	NZP2037ICESym_00526	NZP2042ICESym_00468	NZP2234ICESym_00378	NZP2298ICESym_00432	R7AICESym_00446	R88BICESym_00446	SU343ICESym_00523
R7AICESym_00449	msi380	.	Di-c-type haem protein; MauG/cytochrome c peroxidase (IPR026259)	Core	10	10	1	1	1557	.	.	.	1052	1085	353	1058	ATCC700743ICESym_00525	MAFF303099ICESym_00588	NZP2014ICESym_00460	NZP2037ICESym_00528	NZP2042ICESym_00470	NZP2234ICESym_00381	NZP2298ICESym_00435	R7AICESym_00449	R88BICESym_00449	SU343ICESym_00525
R7AICESym_00450	msi381	.	Lambda repressor-like; DNA-binding domain superfamily (IPR010982)	Core	10	10	1	1	1556	.	.	.	260	260	87	260	ATCC700743ICESym_00526	MAFF303099ICESym_00589	NZP2014ICESym_00461	NZP2037ICESym_00529	NZP2042ICESym_00471	NZP2234ICESym_00382	NZP2298ICESym_00436	R7AICESym_00450	R88BICESym_00450	SU343ICESym_00526
R7AICESym_00451	msi382	.	Prokaryotic membrane lipoprotein lipid attachment site profile (PROKAR_LIPOPROTEIN PS51257) + Lar restriction alleviation protein domain (Lar_restr_allev PF14354)	Core	10	10	1	1	1555	.	.	.	173	302	66	198	ATCC700743ICESym_00527	MAFF303099ICESym_00590	NZP2014ICESym_00462	NZP2037ICESym_00530	NZP2042ICESym_00472	NZP2234ICESym_00383	NZP2298ICESym_00437	R7AICESym_00451	R88BICESym_00451	SU343ICESym_00527
R7AICESym_00453	msi383	noeJ	Mannose-1-phosphate guanylyltransferase/mannose-6-phosphate isomerase (IPR006375)	Core	10	10	1	1	1554	.	.	.	1415	1415	472	1415	ATCC700743ICESym_00529	MAFF303099ICESym_00592	NZP2014ICESym_00463	NZP2037ICESym_00532	NZP2042ICESym_00474	NZP2234ICESym_00384	NZP2298ICESym_00438	R7AICESym_00453	R88BICESym_00453	SU343ICESym_00529
R7AICESym_00454	msi384	noeK	phosphomannomutase	Core	10	10	1	1	1553	.	.	.	1391	1433	476	1428	ATCC700743ICESym_00530	MAFF303099ICESym_00593	NZP2014ICESym_00464	NZP2037ICESym_00533	NZP2042ICESym_00475	NZP2234ICESym_00385	NZP2298ICESym_00439	R7AICESym_00454	R88BICESym_00454	SU343ICESym_00530
R7AICESym_00456	msi386	queC	7-cyano-7-deazaguanine synthase QueC	Core	10	10	1	1	1544	.	.	.	698	698	233	698	ATCC700743ICESym_00550	MAFF303099ICESym_00596	NZP2014ICESym_00485	NZP2037ICESym_00552	NZP2042ICESym_00495	NZP2234ICESym_00387	NZP2298ICESym_00442	R7AICESym_00456	R88BICESym_00456	SU343ICESym_00550
R7AICESym_00457	msi387	queD2	6-pyruvoyl tetrahydrobiopterin synthase QueD	Core	10	10	1	1	1272	.	.	.	356	356	119	356	ATCC700743ICESym_00551	MAFF303099ICESym_00597	NZP2014ICESym_00486	NZP2037ICESym_00553	NZP2042ICESym_00496	NZP2234ICESym_00388	NZP2298ICESym_00443	R7AICESym_00457	R88BICESym_00457	SU343ICESym_00551
R7AICESym_00458	msi388	queE2	7-carboxy-7-deazaguanine synthase QueE	Core	10	10	1	1	1271	.	.	.	725	737	245	735	ATCC700743ICESym_00552	MAFF303099ICESym_00598	NZP2014ICESym_00487	NZP2037ICESym_00554	NZP2042ICESym_00497	NZP2234ICESym_00389	NZP2298ICESym_00444	R7AICESym_00458	R88BICESym_00458	SU343ICESym_00552
Thiamine riboswitch	-	TPP	Thiamine pyrophosphate sensing ribo-switch	Core
R7AICESym_00460	msi389	thiC	thiamin biosynthesis protein; ThiC	Core	10	10	1	1	1270	.	.	.	1835	1835	612	1835	ATCC700743ICESym_00554	MAFF303099ICESym_00600	NZP2014ICESym_00489	NZP2037ICESym_00556	NZP2042ICESym_00499	NZP2234ICESym_00391	NZP2298ICESym_00446	R7AICESym_00460	R88BICESym_00460	SU343ICESym_00554
R7AICESym_00461	msi390	thiO	glycine oxidase ThiO	Core	10	10	1	1	1269	.	.	.	1001	1001	334	1001	ATCC700743ICESym_00555	MAFF303099ICESym_00601	NZP2014ICESym_00490	NZP2037ICESym_00557	NZP2042ICESym_00500	NZP2234ICESym_00392	NZP2298ICESym_00447	R7AICESym_00461	R88BICESym_00461	SU343ICESym_00555
R7AICESym_00462	msi391	thiS	sulfur carrier protein ThiS	Core	10	10	1	1	1268	.	.	.	197	197	66	197	ATCC700743ICESym_00556	MAFF303099ICESym_00602	NZP2014ICESym_00491	NZP2037ICESym_00558	NZP2042ICESym_00501	NZP2234ICESym_00393	NZP2298ICESym_00448	R7AICESym_00462	R88BICESym_00462	SU343ICESym_00556
R7AICESym_00463	msi392	thiG	thiazole synthase	Core	10	10	1	1	1267	.	.	.	773	773	258	773	ATCC700743ICESym_00557	MAFF303099ICESym_00603	NZP2014ICESym_00492	NZP2037ICESym_00559	NZP2042ICESym_00502	NZP2234ICESym_00394	NZP2298ICESym_00449	R7AICESym_00463	R88BICESym_00463	SU343ICESym_00557
R7AICESym_00464	msi393	thiE	thiamine phosphate synthase	Core	10	10	1	1	1266	.	.	.	605	605	202	605	ATCC700743ICESym_00558	MAFF303099ICESym_00604	NZP2014ICESym_00493	NZP2037ICESym_00560	NZP2042ICESym_00503	NZP2234ICESym_00395	NZP2298ICESym_00450	R7AICESym_00464	R88BICESym_00464	SU343ICESym_00558
R7AICESym_00465	msi394	thiD	hydroxymethylpyrimidine/phosphomethylpyrimidine kinase	Core	10	10	1	1	1265	.	.	.	770	791	263	788	ATCC700743ICESym_00559	MAFF303099ICESym_00605	NZP2014ICESym_00494	NZP2037ICESym_00561	NZP2042ICESym_00504	NZP2234ICESym_00396	NZP2298ICESym_00451	R7AICESym_00465	R88BICESym_00465	SU343ICESym_00559
R7AICESym_00466	msi395	.	LLM class flavin-dependent oxidoreductase; Luciferase-like domain (IPR011251); GO:0016705 oxidoreductase activity; acting on paired donors; with incorporation or reduction of molecular oxygen	Core	10	10	1	1	1264	.	.	.	1022	1028	342	1026	ATCC700743ICESym_00560	MAFF303099ICESym_00606	NZP2014ICESym_00495	NZP2037ICESym_00562	NZP2042ICESym_00505	NZP2234ICESym_00397	NZP2298ICESym_00452	R7AICESym_00466	R88BICESym_00466	SU343ICESym_00560
R7AICESym_00467	msi396	.	Histidinol-phosphate aminotransferase family (IPR005861)	Core	10	10	1	1	1263	.	.	.	1109	1109	370	1109	ATCC700743ICESym_00561	MAFF303099ICESym_00607	NZP2014ICESym_00496	NZP2037ICESym_00563	NZP2042ICESym_00506	NZP2234ICESym_00398	NZP2298ICESym_00453	R7AICESym_00467	R88BICESym_00467	SU343ICESym_00561
*msi loci in bold represent putative Loteae-ICESym conserved genes.
**underlined gene names indicated genes which have been previously characterized or have clearly annotated functions.

## Sheet: Table S4
Supplementary Table 4.1 Genome Pangenome Summary
Genome	CDS	Core	Percent	Accessory	Percent	GI	Percent	GII	Percent
ATCC700743	6824	3709	54.3523	3079	45.1202	0	0	36	0.52755
SU343	6828	3709	54.3204	3083	45.1523	0	0	36	0.527241
NZP2037	6994	3709	53.0312	3249	46.4541	0	0	36	0.514727
NZP2014	6174	3709	60.0745	2429	39.3424	0	0	36	0.58309
NZP2042	6466	3709	57.3616	2721	42.0817	0	0	36	0.556758
MAFF303099	7307	3709	50.7595	3588	49.1036	10	0.136855	0	0
NZP2234	6331	3709	58.5847	2612	41.2573	10	0.157953	0	0
NZP2298	6788	3709	54.6405	3069	45.2121	10	0.147319	0	0
R7A	6137	3709	60.4367	2418	39.4004	10	0.162946	0	0
R88B	6769	3709	54.7939	3050	45.0584	10	0.147732	0	0
		Avg:	55.8355	2929.8	43.8182	-	0.0752805	-	0.270937
		STDev:	3.15639	375.944	3.17916	-	0.0796422	-	0.28619
Supplementary Table 4.2 ICESym Pangenome Summary
ICESym	CDS	Core	Percent	Accessory	Percent	ICESym Unique	Percentage	GI	Percent	GII	Percent
ATCC700743	606	155	25.5776	381	62.8713	1	0.165017	0	0	70	11.5512
SU343	606	155	25.5776	381	62.8713	0	0	0	0	70	11.5512
NZP2037	608	155	25.4934	383	62.9934	11	1.80921	0	0	70	11.5132
NZP2037-Clade	608	155	25.4934	383	62.9934	195	32.0724	-	-	70	11.5132
NZP2014	534	155	29.0262	309	57.8652	168	31.4607	0	0	70	13.1086
NZP2042	561	155	27.6292	336	59.893	151	26.9162	0	0	70	12.4777
MAFF303099	625	155	24.8	457	73.12	317	50.72	13	2.08	0	0
NZP2234	406	155	38.1773	238	58.6207	125	30.7882	13	3.20197	0	0
NZP2298	461	155	33.6226	293	63.5575	154	33.4056	13	2.81996	0	0
R7A	490	155	31.6327	322	65.7143	182	37.1429	13	2.65306	0	0
R88B	490	155	31.6327	322	65.7143	182	37.1429	13	2.65306	0	0
		Avg:	30.0545	345.909	63.1092	184.571	34.6437	-	2.68161	-	12.3665
		STDev:	4.77065	69.7615	5.24734	62.6335	7.71955	-	0.40419	-	0.803522
